# Supplementary material for: Workflow‑Based Information Management Framework for Multicenter Research Studies: Design and Development
Source: Online J Public Health Inform. 2026 Apr 20;18:e81119. doi: 10.2196/81119 (PMC13094797; doi:10.2196/81119)
Supplement: Multimedia Appendix 2 [file ojphi-v18-e81119-s001.xlsx]

## Sheet: Summary Fields
CDC Blood Donation Serosurveillance Codebook
Used for Summary Reports, by Donation and by Donor
		Ver 1.0; 07/30/2020
Variable	Label	Type	Length	Values	Category
CENTERID	Blood Center	Char	4	ARC	AMERICAN RED CROSS
				NYBC	NEW YORK BLOOD CENTER
				OB	ONEBLOOD
				VTL	VITALANT
				BBOA	BLOOD BANK OF ALASKA
				BBOD	BLOOD BANK OF DELAWARE
				BBOH	BLOOD BANK OF HAWAII
				BSSM	????
				BWNW	BLOODWORKS NORTHWEST
				RIBC	????
				VST	VERSITI
				CBC	CARTER BLOOD CARE
				BCKC	COMMUNITY BLOOD CENTER OF KANSAS CITY
				GCBC	GULF COAST BLOOD CENTER
				HBC	HOXWORTH BLOOD CENTER
				XXXX	Other values will be assigned to newly participating BCOs
FIN	Facility Identification Number	Char	4	0470	0470
				1170	1170
				2004	2004
				2006	2006
				2017	2017
				####	Other FIN's as needed
YRMONTH	Year and month of data extract	Char	6	YYYYMM	202003 = March 2020
Field	Demographic categories	Char	8	DONDATE
				AGE
				SEX
				RACETH
				ZIP5
				SCRNHIST
				DONTYPE
				DONPROC
				ABO_RH
Response for Field - DONDATE	Date of donation	Num	8	YYYYMMDD	20200401 (April 1st, 2020) Forward
Response for Field - AGE	Age of Donor	Num	3	16-105	16-105
Response for Field - SEX	Sex of Donor	Char	1	9	BLANK/UNAVAILABLE
				F	FEMALE
				M	MALE
Response for Field - RACETH	Race/Ethnicity of Donor	Char	1	9	BLANK/UNAVAILABLE
				A	ASIAN
				B	BLACK
				H	HISPANIC/LATINO
				I	AMERICAN INDIAN
				M	MORE THAN ONE RACE
				O	OTHER
				W	WHITE
Response for Field - ZIP5	Five digit Donor Zip Code	Char	5	999999	BLANK/UNAVAILABLE
				00000-99998
Response for Field - SCRNHIST	Donor Screening History	Char	1	9	BLANK/UNAVAILABLE
				N	FIRST TIME (NEW) DONORS
				T	REPEAT DONORS
Response for Field - SITETYPE	Donation Site Type	Char	1	9	BLANK/UNAVAILABLE
				F	FIXED [Available June 2020]
				M	MOBILE [Available June 2020]
Response for Field - DONTYPE	Donation Type	Char	1	A	AUTOLOGOUS
				C	COVID-19 CONVALESCENT [Available June 2020]
				D	DIRECTED/DESIGNATED
				H	ALLOGENEIC/HOMOLOGOUS
				L	LIMITED EXPOSURE
				O	OTHER
				R	RESEARCH
				T	THERAPEUTIC
Response for Field - DONPROC	Donation Procedure	Char	2	LP	LEUKOPHERESIS
				OT	OTHER
				P2	PLATELETPHERESIS/PLASMAPHERESIS
				P3	PLATELETPHERESIS/PLASMAPHERESIS/RBC
				P4	PLATELETPHERESIS/RBC
				P5	PLASMAPHERESIS/RBC
				PL	PLASMAPHERESIS
				PP	PLATELETPHERESIS
				R1	SINGLE RBC
				R2	DOUBLE RBC
				SC	STEM CELLS
				SO	SAMPLE ONLY
				WB	WHOLE BLOOD
Response for Field - ABO_RH	Blood Type	Char	3	9	BLANK/UNAVAILABLE
				A-	A NEGATIVE
				A+	A POSITIVE
				AB-	AB NEGATIVE
				AB+	AB POSITIVE
				B-	B NEGATIVE
				B+	B POSITIVE
				O-	O NEGATIVE
				O+	O POSITIVE
				UNT	UNTYPED
Frequency	Count of Responses in Field	Num	8	≥ 1	Only Response values that are present are counted

## Sheet: Line Listing Fields
CDC Blood Donation Serosurveillance Codebook
Used for Line Listing Reports of the Monthly Donation Samples
		Ver 1.0; 07/30/2020
Variable	Label	Type	Length	Values	Category
SAMPLEID	Sample Identification	Char	10	XX	Center abbreviation (2 characters)
				######	Sample ID count (6 digits)
					See data guidance doc for more detail
CENTERID	Blood Center	Char	4	ARC	AMERICAN RED CROSS
				NYBC	NEW YORK BLOOD CENTER
				OB	ONEBLOOD
				VTL	VITALANT
				BBOA	BLOOD BANK OF ALASKA
				BBOD	BLOOD BANK OF DELAWARE
				BBOH	BLOOD BANK OF HAWAII
				BSSM	????
				BWNW	BLOODWORKS NORTHWEST
				RIBC	????
				VST	VERSITI
				CBC	CARTER BLOOD CARE
				BCKC	COMMUNITY BLOOD CENTER OF KANSAS CITY
				GCBC	GULF COAST BLOOD CENTER
				HBC	HOXWORTH BLOOD CENTER
				XXXX	Other values will be assigned to newly participating BCOs
					c
FIN	Facility Identification Number	Char	4	0470	0470
				1170	1170
				2004	2004
				2006	2006
				2017	2017
				####	Other FIN's as needed
DONDATE	Date of donation	Num	8	YYYYMMDD	20200401 (April 1st, 2020) Forward
AGE	Age of Donor	Num	8	16-105	16-105
SEX	Sex of Donor	Char	1	9	BLANK/UNAVAILABLE
				F	FEMALE
				M	MALE
				O	OTHER (IF APPLICABLE)
RACETH	Race/Ethnicity of Donor	Char	1	9	BLANK/UNAVAILABLE
				A	ASIAN
				B	BLACK
				H	HISPANIC/LATINO
				I	AMERICAN INDIAN
				M	MORE THAN ONE RACE
				O	OTHER
				W	WHITE
ZIP5	Five digit Donor Zip Code	Char	5	999999	BLANK/UNAVAILABLE
				00000-99998
SCRNHIST	Donor Screening History	Char	1	9	BLANK/UNAVAILABLE
				N	FIRST TIME (NEW) DONORS
				T	REPEAT DONORS
SITETYPE	Donation Site Type	Char	1	9	BLANK/UNAVAILABLE
				F	FIXED [Available June 2020]
				M	MOBILE [Available June 2020]
DONTYPE	Donation Type	Char	1	A	AUTOLOGOUS
				C	COVID-19 CONVALESCENT [Available June 2020]
				D	DIRECTED/DESIGNATED
				H	ALLOGENEIC/HOMOLOGOUS
				L	LIMITED EXPOSURE
				O	OTHER
				R	RESEARCH
				T	THERAPEUTIC
DONPROC	Donation Procedure	Char	2	LP	LEUKOPHERESIS
				OT	OTHER
				P2	PLATELETPHERESIS/PLASMAPHERESIS
				P3	PLATELETPHERESIS/PLASMAPHERESIS/RBC
				P4	PLATELETPHERESIS/RBC
				P5	PLASMAPHERESIS/RBC
				PL	PLASMAPHERESIS
				PP	PLATELETPHERESIS
				R1	SINGLE RBC
				R2	DOUBLE RBC
				SC	STEM CELLS
				SO	SAMPLE ONLY
				WB	WHOLE BLOOD
ABO_RH	Blood Type	Char	3	9	BLANK/UNAVAILABLE
				A-	A NEGATIVE
				A+	A POSITIVE
				AB-	AB NEGATIVE
				AB+	AB POSITIVE
				B-	B NEGATIVE
				B+	B POSITIVE
				O-	O NEGATIVE
				O+	O POSITIVE
				UNT	UNTYPED
