# Supplementary material for: Workflow‑Based Information Management Framework for Multicenter Research Studies: Design and Development
Source: Online J Public Health Inform. 2026 Apr 20;18:e81119. doi: 10.2196/81119 (PMC13094797; doi:10.2196/81119)
Supplement: Multimedia Appendix 3 [file ojphi-v18-e81119-s003.xlsx]

## Sheet: RDC Donor Report
	CDC Repeat Donor Cohort Study Codebook
	Donor Report | Ver 1.22; 11/15/2022
	File format: comma separated values (CSV)
	File name: <BCO>_donor_report_<YYYYMMDD>.csv, e.g., ARC_donor_report_20220405.csv
	Source: ARC and VRI
	Destination: Westat
	Variable	Label	Type	Length	Values	Description
	donor_id	Donor Identifier	Char	10	ARCXXXXXXX VTLXXXXXXX	BCO assigned donor identifier; max 10 characters
						c
	bco	Blood Collection Organization	Char	3	VTL	Vitalant
					ARC	American Red Cross
	cohort	Assigned cohort of the donor	Char	4	NINV	Not infected, not vaccinated
					NIV	Not infected, vaccinated
					INV	Infected, not vaccinated
					IV	Infected, vaccinated
	age_in_months	Age of donor at start of study (July 1st, 2021)	Int	4	192-1260	Equivalent to 16-105 years of age
					9999	Blank/Unavailable
	gender	Self-reported donor gender	Char	11	unavailable	Blank/Unavailable
		as reported at last donation before July 1, 2021			female	Female
					male	Male
					other	Other
	race	Self-reported race of Donor	Char	18	asian	Asian
		as reported at last donation before July 1, 2021			black	Black or African American
					american_indian	American Indian and Alaska Native
					pacific_islander	Native Hawaiian and Other Pacific Islander
					other	Other
					white	White
					hispanic_ethnicity	Race captured as 'Hispanic' * **
					more_than_one	More than one race, without specification of which races
					unavailable	Blank/Unavailable
	ethnicity_hispanic	Self-reported Hispanic, LatinX, or Spanish origin	Char	11	false	No
		as reported at last donation before July 1, 2021			true	Yes
					unavailable	Blank/Unavailable
	zip_code	Five digit ZIP Code of residence	Char	5	00001-99998	Valid ZIP code of donor residence
		as reported at last donation before July 1, 2021			99999	00000 Is Not To Be Used As An Explicit Null
	abo_blood_group	Blood Type	Char	11	unavailable	Blank/Unavailable
					A	A
					B	B
					AB	AB
					O	O
	rh_factor	Rhesus Factor	Char	11	unavailable	Blank/Unavailable
					positive	Rh positive
					negative	Rh negative
	survey_response	Donor response to ARC or VTL COVID-19 survey	Char	20	no_response	Donor has not responded to the survey
		as of 15 May 2022			baseline_only	Donor has responded only to baseline survey
					baseline_and_refresh	Donor has responded to baseline and refresh surveys
	donated_q3_q4_2021	Whether the donor donated during Q3 or Q4 2021	Char	5	true	Donated Jul 1 2021 to Dec 31 2021
					false	Did not donate Jul 1 2021 to Dec 31 2021
	donated_q1_2022	Whether the donor donated during Q1 2022	Char	5	true	Donated Jan 1 2022 to Mar 31 2022
					false	Did not donate Jan 1 2022 to Mar 31 2022
	* Hispanic ethnicity is included in the race field, since it is captured as a race by ARC; The Boolean hispanic_ethnicity field should be reported too
	** Vitalant data will not use these values

## Sheet: RDC Donation Report (2020-2022)
	CDC Repeat Donor Cohort Study Codebook
	Donation report | Ver 1.22; 11/15/2022
	File format: comma separated values (CSV)
	File name: <bco>_donation_linelist_<YYYYMMDD>.csv, e.g., VTL_donation_linelist_20220405.csv
	Source: ARC and VRI
	Destination: Westat
	Variable	Label	Type	Length	Values	Description
	din	Sample Identification	Char	13	WXXXXXXXXXXXX	13 character ISBT DIN
	donor_id	Donor identifier	Char	10	ARCXXXXXXX VTLXXXXXXX	BCO assigned donor identifier; max 10 characters
	cohort	original cohort assignment	Char	4	NINV	Not infected and not vaccinated
					NIV	Not infected and vaccinated
					INV	Infected and not vaccinated
					IV	Infected and vaccinated
	bco	Blood Collection Organization	Char	3	VTL	Vitalant
					ARC	American Red Cross
						c
	collection_date	Date of donation	Date	10	YYYY-MM-DD	Donation date in ISO YYYY-MM-DD format, e.g. 2022-02-24.
						Acceptable range: 2020-04-01 to [date of report]
	age_in_months	Age of donor in years at time of donation	Int	4	192-1260	Equivalent to 16-105 years of age
					9999	Blank/Unavailable
	gender	Self-reported donor gender at time donation	Char	11	unavailable	Blank/Unavailable
					female	Female
					male	Male
					other	Other entries
	dhq_vaccination_status_donation	Covid-19 vaccine history reported at	Char	14	unavailable	Blank/Unavailable
		the present donation on DHQ			vaccinated	Donor reported having been vaccinated on the DHQ
					not_vaccinated	Donor reported as never been vaccinated on the DHQ
	dhq_vaccination_status_ever	Covid-19 vaccine history reported at	Char	19	unavailable	Blank/Unavailable
		any donation up to and including			vaccinated_ever	Donor have previously responded affirmatively to vaccine DHQ
		the present donation on DHQ			not_vaccinated_ever	Donor never previously responded affirmatively to vaccine DHQ
	race	Self-reported race of donor	Char	18	asian	Asian
					black	Black or African American
					american_indian	American Indian and Alaska Native
					pacific_islander	Native Hawaiian and Other Pacific Islander
					other	Other
					white	White
					hispanic_ethnicity	Race captured as 'Hispanic' *
					more_than_one	More than one race, without specification of which races
					unavailable	Blank/Unavailable
	ethnicity_hispanic	Self-reported Hispanic, LatinX, or	Char	11	false	No
		Spanish origin			true	Yes
					unavailable	Blank/Unavailable
	zip_code	Five digit ZIP Code of donor residence	Char	5	00001-99998	Valid ZIP code of donor residence
					99999	Blank/Unavailable
	abo_blood_group	Blood Type	Char	11	A	A
					B	B
					AB	AB
					O	O
					unavailable	Blank/Unavailable/Untyped
	rh_factor	Rhesus Factor	Char	11	positive	Rh positive
					negative	Rh negative
					unavailable	Blank/Unavailable/Untyped
	donation_type	Donation Type	Char	21	autologous	Autologous
					ccp	Covid-19 Convalescent
					directed/designated	Directed/Designated
					allogeneic/homologous	Allogeneic/Homologous
					limited_exposure	Limited Exposure
					other	Other
					research	Research
					therapeutic	Therapeutic
	donation_procedure	Donation Procedure	Char	35	leukopheresis	Leukopheresis
					other	Other
					plateletpheresis/plasmapheresis	Plateletpheresis/Plasmapheresis
					plateletpheresis/plasmapheresis/rbc	Plateletpheresis/Plasmapheresis/RBC
					plateletpheresis/rbc	Plateletpheresis/RBC
					plasmapheresis/rbc	Plasmapheresis/RBC
					plasmapheresis	Plasmapheresis
					plateletpheresis	Plateletpheresis
					single_rbc	Single RBC
					double_rbc	Double RBC
					stem_cells	Stem Cells
					sample_only	Sample Only
					whole_blood	Whole Blood
	phlebotomy_status	Whether presentation resulted in a successful phlebotomy	Char	23	successful_phlebotomy	Successful phlebotomy
					unsuccessful_phlebotomy	Unsuccessful phlebotomy
	sample_status	Sample status	Char	11	unavailable	Sample unavailable
					available	Sample is available
	vitros_s_total_ig_sco	Ortho Total Ig S Assay S/CO	Num	7	0000.01	Maximum of 6 digits, 2 decimal places; ≥0.01; include trailing zeros
		Routine donor testing or NBDS serosurvey testing				Maximum value 4000.00
					9999.88	S/CO not available or sample not tested
	vitros_s_total_ig_interpretation	Ortho Total Ig S Assay Interpretation	Char	12	qns	Quantity not sufficient
		Routine donor testing or NBDS serosurvey testing			reactive	Reactive
					non-reactive	Non-reactive
					not_tested	Not tested
	nc_test_name	Total Ig NC Assay Name	Char	17	roche_total_ig_nc	Roche elecsys total ig nc
		Routine donor testing or NBDS serosurvey testing			ortho_total_ig_nc	Ortho-vitros total ig nc
	nc_sco	Total Ig NC Assay S/CO	Num	7	0000.00	Maximum of 6 digits, 2 decimal places; ≥0.00; include trailing zeros
		Routine donor testing or NBDS serosurvey testing				Maximum value 3000.00
					9999.88	S/CO not available or sample not tested
	nc_interpretation	Total Ig NC Assay Interpretation	Char	16	qns	Quantity not sufficient
		Routine donor testing or NBDS serosurvey testing			reactive	Reactive
					non-reactive	Non-reactive
					not_tested	Sample was not tested
	* Hispanic ethnicity is included in the race field, since it is captured as a race by ARC; The Boolean hispanic_ethnicity field should be reported too

## Sheet: RDC Donation Report (2023)
	CDC Repeat Donor Cohort Study Codebook
	Donation report | Ver 1.32; 02/06/2024
	File format: comma separated values (CSV)
	File name: <bco>_donation_linelist_<YYYYMMDD>.csv, e.g., VTL_donation_linelist_20220405.csv
	Source: ARC and VRI
	Destination: Westat
	Variable	Label	Type	Length	Values	Description
	din	Sample Identification	Char	13	WXXXXXXXXXXXX	13 character ISBT DIN
	donor_id	Donor identifier	Char	10	ARCXXXXXXX VTLXXXXXXX	BCO assigned donor identifier; max 10 characters
	cohort	original cohort assignment	Char	4	NINV	Not infected and not vaccinated
					NIV	Not infected and vaccinated
					INV	Infected and not vaccinated
					IV	Infected and vaccinated
	bco	Blood Collection Organization	Char	3	VTL	Vitalant
					ARC	American Red Cross
						c
	collection_date	Date of donation	Date	10	YYYY-MM-DD	Donation date in ISO YYYY-MM-DD format, e.g. 2022-02-24.
						Acceptable range: 2020-04-01 to [date of report]
	age_in_months	Age of donor in years at time of donation	Int	4	192-1260	Equivalent to 16-105 years of age
					9999	Blank/Unavailable
	gender	Self-reported donor gender at time donation	Char	11	unavailable	Blank/Unavailable
					female	Female
					male	Male
					other	Other entries
	dhq_vaccination_status_donation	Covid-19 vaccine history reported at	Char	14	unavailable	Blank/Unavailable
		the present donation on DHQ			vaccinated	Donor reported having been vaccinated on the DHQ
					not_vaccinated	Donor reported as never been vaccinated on the DHQ
	dhq_vaccination_status_ever	Covid-19 vaccine history reported at	Char	19	unavailable	Blank/Unavailable
		any donation up to and including			vaccinated_ever	Donor have previously responded affirmatively to vaccine DHQ
		the present donation on DHQ			not_vaccinated_ever	Donor never previously responded affirmatively to vaccine DHQ
	race	Self-reported race of donor	Char	18	asian	Asian
					black	Black or African American
					american_indian	American Indian and Alaska Native
					pacific_islander	Native Hawaiian and Other Pacific Islander
					other	Other
					white	White
					hispanic_ethnicity	Race captured as 'Hispanic' *
					more_than_one	More than one race, without specification of which races
					unavailable	Blank/Unavailable
	ethnicity_hispanic	Self-reported Hispanic, LatinX, or	Char	11	false	No
		Spanish origin			true	Yes
					unavailable	Blank/Unavailable
	zip_code	Five digit ZIP Code of donor residence	Char	5	00001-99998	Valid ZIP code of donor residence
					99999	Blank/Unavailable
	abo_blood_group	Blood Type	Char	11	A	A
					B	B
					AB	AB
					O	O
					unavailable	Blank/Unavailable/Untyped
	rh_factor	Rhesus Factor	Char	11	positive	Rh positive
					negative	Rh negative
					unavailable	Blank/Unavailable/Untyped
	donation_type	Donation Type	Char	21	autologous	Autologous
					ccp	Covid-19 Convalescent
					directed/designated	Directed/Designated
					allogeneic/homologous	Allogeneic/Homologous
					limited_exposure	Limited Exposure
					other	Other
					research	Research
					therapeutic	Therapeutic
	donation_procedure	Donation Procedure	Char	35	leukopheresis	Leukopheresis
					other	Other
					plateletpheresis/plasmapheresis	Plateletpheresis/Plasmapheresis
					plateletpheresis/plasmapheresis/rbc	Plateletpheresis/Plasmapheresis/RBC
					plateletpheresis/rbc	Plateletpheresis/RBC
					plasmapheresis/rbc	Plasmapheresis/RBC
					plasmapheresis	Plasmapheresis
					plateletpheresis	Plateletpheresis
					single_rbc	Single RBC
					double_rbc	Double RBC
					stem_cells	Stem Cells
					sample_only	Sample Only
					whole_blood	Whole Blood
	phlebotomy_status	Whether presentation resulted in a successful phlebotomy	Char	23	successful_phlebotomy	Successful phlebotomy
					unsuccessful_phlebotomy	Unsuccessful phlebotomy
	sample_status	Sample status	Char	11	unavailable	Sample unavailable
					available	Sample is available
	* Hispanic ethnicity is included in the race field, since it is captured as a race by ARC; The Boolean hispanic_ethnicity field should be reported too

## Sheet: RDC Testing Report
	CDC Repeat Donor Cohort Study Codebook
	RDC Testing Report | Ver 1.31; 01/25/2024
	File format: comma separated values (CSV)
	File name: <bco>_testing_report_<pilot or Q#>_<YYYYMMDD>.csv, e.g., ARC_testing_report_pilot_20220405.csv, ARC_testing_report_Q1_20220405.csv
	Source: VRI
	Destination: Westat
	Variable	Label	Type	Length	Values	Description
	din	Sample Identification	Char	13	WXXXXXXXXXXXX	13 character ISBT DIN
	donor_id	Donor identifier	Char	10	ARCXXXXXXX VTLXXXXXXX	BCO assigned donor identifier; max 10 characters
	cohort	original cohort assignment	Char	4	NINV	Not infected and not vaccinated
					NIV	Not infected and vaccinated
					INV	Infected and not vaccinated
					IV	Infected and vaccinated
	bco	Blood Collection Organization	Char	3	VTL	Vitalant
					ARC	American Red Cross
						c
	collection_date	Date of donation	Date	10	YYYY-MM-DD	Donation date in ISO YYYY-MM-DD format, e.g. 2022-02-24.
						Acceptable range: 2020-04-01 to [date of report]
	aliquot_type	Aliquot type	Char	11	plasma	Plasma
					serum	Serum
					multiple	Multiple
					unavailable	Unknown aliquot type
	aliquot_anticoagulant		Char	11	none	None (applicable only for serum aliquots)
					edta	EDTA (applicable only for plasma aliquots)
					mutiple	Multiple
					unavailable	Anticoagulant info unavailable
	vitros_quant_s_igg_bauml	Vitros IgG Quantitative Assay BAU/mL	Num	9	2.00	8 whole number digits maximum and 2 decimal places. ≥ 2.00; includes dilution factor
					1e+06	QNS, invalid test results, or sample was not tested
						Min: 2*dilution_factor; Max: 200*dilution_factor
	vitros_quant_s_igg_quantification	Flag indicating whether sample quantified	Char	10	within_loq	No flag – sample quantified
					below_loq	Below limit of quantification
					above_loq	Above limit of quantification
					not_tested	Not applicable / not tested
					invalid	invalid test results
	vitros_quant_s_igg_dilution_factor	Dilution factor	Num	3	1	Dilution factor (1 for 1:1 or undiluted, 20 for 1:20 diilution, etc.)
					998	Not applicable / not tested (applicable interpretations: not_tested, test_not_ordered )
						Max
	vitros_quant_s_igg_interpretation	Vitros S IgG Quantitative Assay Interpretation	Char	16	qns	Quantity not sufficient
					not_tested	Not tested
					test_not_ordered	Test not ordered
					reactive	Reactive, also applicable for readings above the upper limit of quantification
					non-reactive	Non-reactive
					inconclusive	Result for the sample is inconclusive
					invalid	Invalid test results
	vitros_quant_s_igg_reagent_lot	Vitros S IgG Quantitative Assay Reagent Lot Number	Num	4	1-1000	Reagent lot number
					9998	Not applicable / not tested (applicable interpretations: not_tested, test_not_ordered )
	vitros_quant_s_igg_test_date	Date of Vitros S IgG Quantitative Assay Testing	Date	10	YYYY-MM-DD	e.g., 2022-04-01
					2222-01-01	Not applicable / not tested (applicable interpretations: not_tested, test_not_ordered )
	nc_test_name	Total Ig NC Assay test name	Char	16	roche_total_ig_nc	Roche elecsys total ig nc
					ortho_total_ig_nc	Ortho-vitros total ig nc
					not_tested	Sample was not tested on either assay
	nc_sco_dil_1	Total Ig NC Assay S/CO for neat dilutions	Num	6,2	0	Maximum of 6 digits, 2 decimal places. 0000.00 is an accepted entry
						Maximum value: 3,000.00
					1e+06	QNS, invalid test results, or sample was not tested
	nc_sco_dil_20	Total Ig NC Assay S/CO for 1:20 dilutions	Num	6,2	0	Maximum of 6 digits, 2 decimal places. 0000.00 is an accepted entry
						Maximum value: 60,000.00
					1e+06	QNS, invalid test results, or sample was not tested
	nc_sco_dil_400	Total Ig NC Assay S/CO for 1:400 dilutions	Num	6,2	0	Maximum of 6 digits, 2 decimal places. 0000.00 is an accepted entry
						Maximum value: 900,000.00
					1e+06	QNS, invalid test results, or sample was not tested
	nc_interpretation	Total Ig NC Assay Interpretation	Char	16	qns	Quantity not sufficient for testing
					not_tested	Not tested
					test_not_ordered	Test not ordered
					reactive	Reactive
					non-reactive	Non-reactive
					invalid	Invalid test results
	nc_total_ig_reagent_lot_dil_1	nc total Ig Assay Reagent Lot Number	Num	4	1-1000	Reagent lot number for tested samples
					9998	Not applicable / not tested (applicable interpretations: not_tested, test_not_ordered )
	nc_total_ig_reagent_lot_dil_20	nc total Ig Assay Reagent Lot Number	Num	4	1-1000	Reagent lot number for tested samples
					9998	Not applicable / not tested (applicable interpretations: not_tested, test_not_ordered )
	nc_total_ig_reagent_lot_dil_400	nc total Ig Assay Reagent Lot Number	Num	4	1-1000	Reagent lot number for tested samples
					9998	Not applicable / not tested (applicable interpretations: not_tested, test_not_ordered )
	nc_total_ig_test_date_dil_1	Date of nc total Ig Assay Testing	Date	10	YYYY-MM-DD	e.g., 2022-04-01
					2222-01-01	Not applicable / not tested (applicable interpretations: not_tested, test_not_ordered )
	nc_total_ig_test_date_dil_20	Date of nc total Ig Assay Testing	Date	10	YYYY-MM-DD	e.g., 2022-04-01
					2222-01-01	Not applicable / not tested (applicable interpretations: not_tested, test_not_ordered )
	nc_total_ig_test_date_dil_400	Date of nc total Ig Assay Testing	Date	10	YYYY-MM-DD	e.g., 2022-04-01
					2222-01-01	Not applicable / not tested (applicable interpretations: not_tested, test_not_ordered )
	nc_dilution_factor_final_result	Dilution factor associated with the final result	Num	3	1	Dilution factor associated with the final result (e.g., 1 for 1:1 or undiluted, 20 for 1:20 diilution)
					998	Not applicable / not tested (applicable interpretations: not_tested, test_not_ordered )
						Max

## Sheet: CTS Testing Report
	CDC Repeat Donor Cohort Study Codebook
	CTS Testing Report | Ver 1.26; 9/20/2023
	File format: comma separated values (CSV)
	File name: CTS_testing_report_<YYYYMMDD>.csv, e.g., CTS_testing_report_20220405.csv
	Source: CTS
	Destination: VRI
	Variable	Label	Type	Values	Description
	din	Sample Identification	Char	WXXXXXXXXXXXX	13 character ISBT DIN
	cohort	Original cohort assignment	Char	NINV	Not infected and not vaccinated
				NIV	Not infected and vaccinated
				INV	Infected and not vaccinated
				IV	Infected and vaccinated
	bco	Blood Collection Organization	Char	VTL	Vitalant
				ARC	American Red Cross
					c
	collection_date	Date of donation	Date	YYYY-MM-DD	Donation date in ISO YYYY-MM-DD format, e.g. 2022-02-24.
				2222-01-01	Collection date unavailable
	sample_status	Sample status	Char	unavailable_tube_not_received	Sample unavailable; no tube received
				unavailable_tube_not_captured	Sample unavailable; no tube captured
				unavailable_tested_for_nbds	Sample unavailable; expended in NBDS testing
				available	Sample is availble
	aliquot_type	Aliquot type	Char	plasma	Plasma
				serum	Serum
				multiple	Multiple
				unavailable	Unknown aliquot type
	aliquot_anticoagulant		Char	none	None (applicable only for serum aliquots)
				edta	EDTA (applicable only for plasma aliquots)
				mutiple	Multiple
				unavailable	Anticoagulant info unavailable
	vitros_quant_s_igg_bauml	Vitros IgG Quantitative Assay BAU/mL	Num	2.00	8 whole number digits maximum and 2 decimal places. ≥ 2.00; includes dilution factor
				1e+06	QNS, invalid test results, or sample was not tested
					Min: 2*dilution_factor; Max: 200*dilution_factor
	vitros_quant_s_igg_quantification	Flag indicating whether sample quantified	Char	within_loq	No flag – sample quantified
				below_loq	Below limit of quantification
				above_loq	Above limit of quantification
				not_tested	Not applicable / not tested
				invalid	Invalid test results
	vitros_quant_s_igg_dilution_factor	Dilution factor	Num	1	Dilution factor (1 for 1:1 or undiluted, 20 for 1:20 diilution, etc.)
				998	Not applicable / not tested (applicable interpretations: not_tested, test_not_ordered)
					Max
	vitros_quant_s_igg_interpretation	Vitros S IgG Quantitative Assay Interpretation	Char	qns	Quantity not sufficient
				not_tested	Not tested
				test_not_ordered	Test not ordered
				reactive	Reactive, also applicable for readings above the upper limit of quantification
				non-reactive	Non-reactive
				inconclusive	Result for the sample is inconclusive
				invalid	Invalid test results
	vitros_quant_s_igg_reagent_lot	Vitros S IgG Quantitative Assay Reagent Lot Number	Num	1-1000	Reagent lot number
				9998	Not applicable / not tested (applicable interpretations: not_tested, test_not_ordered )
	vitros_quant_s_igg_test_date	Date of Vitros S IgG Quantitative Assay Testing	Date	YYYY-MM-DD	e.g., 2022-04-01
				2222-01-01	Not applicable / not tested (applicable interpretations: not_tested, test_not_ordered )
	nc_test_name	Total Ig NC Assay Name	Char	roche_total_ig_nc	Roche elecsys total ig nc
				ortho_total_ig_nc	Ortho-vitros total ig nc
				not_tested	Not applicable / not tested
	nc_sco_dil_1	Total Ig NC Assay S/CO for neat dilutions	Num	0	Maximum of 6 digits, 2 decimal places. 0000.00 is an accepted entry
					Maximum value: 3,000.00
				1e+06	QNS, invalid test results, or sample was not tested
	nc_sco_dil_20	Total Ig NC Assay S/CO for 1:20 dilutions	Num	0	Maximum of 6 digits, 2 decimal places. 0000.00 is an accepted entry
					Maximum value: 60,000.00
				1e+06	QNS, invalid test results, or sample was not tested
	nc_sco_dil_400	Total Ig NC Assay S/CO for 1:400 dilutions	Num	0	Maximum of 6 digits, 2 decimal places. 0000.00 is an accepted entry
					Maximum value: 900,000.00
				1e+06	QNS, invalid test results, or sample was not tested
	nc_interpretation	Total Ig NC Assay Interpretation	Char	qns	Quantity not sufficient for testing
				not_tested	Not tested
				test_not_ordered	Test not ordered
				reactive	Reactive
				non-reactive	Non-reactive
				invalid	Invalid test results
	nc_total_ig_reagent_lot_dil_1	nc total Ig Assay Reagent Lot Number	Num	1-1000	Reagent lot number for tested samples
				9998	Not applicable / not tested (applicable interpretations: not_tested, test_not_ordered )
	nc_total_ig_reagent_lot_dil_20	nc total Ig Assay Reagent Lot Number	Num	1-1000	Reagent lot number for tested samples
				9998	Not applicable / not tested (applicable interpretations: not_tested, test_not_ordered )
	nc_total_ig_reagent_lot_dil_400	nc total Ig Assay Reagent Lot Number	Num	1-1000	Reagent lot number for tested samples
				9998	Not applicable / not tested (applicable interpretations: not_tested, test_not_ordered )
	nc_total_ig_test_date_dil_1	Date of nc total Ig Assay Testing	Date	YYYY-MM-DD	e.g., 2022-04-01
				2222-01-01	Not applicable / not tested (applicable interpretations: not_tested, test_not_ordered )
	nc_total_ig_test_date_dil_20	Date of nc total Ig Assay Testing	Date	YYYY-MM-DD	e.g., 2022-04-01
				2222-01-01	Not applicable / not tested (applicable interpretations: not_tested, test_not_ordered )
	nc_total_ig_test_date_dil_400	Date of nc total Ig Assay Testing	Date	YYYY-MM-DD	e.g., 2022-04-01
				2222-01-01	Not applicable / not tested (applicable interpretations: not_tested, test_not_ordered )

## Sheet: Testing List
	CDC Repeat Donor Cohort Study Codebook
	Testing List | Ver 1.3; 12/13/2023
	File format: comma separated values (CSV)
	File name: [bco]_pull_list_[purpose]_<YYYYMMDD>.csv
	Source: Westat
	Destination: VRI, ARC, CTS
	Variable	Label	Type	Values	Description
	din	Sample Identification	Char	WXXXXXXXXXXXX	13 character ISBT DIN
	cohort	Original cohort assignment	Char	NINV	Not infected and not vaccinated
				NIV	Not infected and vaccinated
				INV	Infected and not vaccinated
				IV	Infected and vaccinated
	bco	Blood Collection Organization	Char	VTL	Vitalant
				ARC	American Red Cross
					c
	collection_date	Date of donation	Date	YYYY-MM-DD	Donation date in ISO YYYY-MM-DD format, e.g. 2022-02-24.
				2222-01-01	Collection date unavailable
	nc_neat_testing	Whether the sample requires neat NC testing	Char	Yes	Yes means neat NC testing is required for the sample
				No	No means neat NC testing is not required for the sample
	nc_dilution_testing	Whether the sample requires dilutional NC testing	Char	Yes	Yes means dilutional NC testing is required for the sample
				No	No means dilutional NC testing is not required for the sample
	s_igg_full_testing	Whether the sample requires S IgG testing	Char	Yes	Yes means full dilutional S IgG testing is required for the sample
				No	No means full dilutional S IgG testing is not required for the sample
	s_igg_400_only_testing	Whether the sample requires S IgG testing	Char	Yes	Yes means only 1:400 dilutions S IgG testing is required for the sample
				No	No means only 1:400 dilutional S IgG testing is not required for the sample

## Sheet: Comb_Srvy
Summary of edits:	Added column Requested VarName
light orange	denotes capitalization requests for consistency in case-sensitive programs
Common ARC/VRI CDC Follow-Up Survey Fields QUARTER 1 (last updated 16DEC2022)
File format: Comma Separated Values (csv)
File name: <BCO>_RDC_Q1_Survey_<YYYYMMDD>.csv
Source: Westat
Destination: ARC and VRI
Field No	ARC VarName	VTL VarName	ARC questionnaire (LCv4.01)	VRI questionnaire (Baseline Wave 1)	VRI questionnaire (Baseline Wave 2, Wave 3)	Response values	Description	Length	Format
1	Donor_ID	Donor_ID				ARCXXXXXXX VTLXXXXXXX	BCO assigned donor identifier; max 10 characters	10	Char
2	BCO	BCO				ARC, VTL	American Red Cross, Vitalant	3	Char
3	Date_Survey_Completion	Date_Survey_completion				MM/DD/YYYY		10	Char
4	COVID_Inf_Pos_first	COV_Inf_Pos_first	1. Since March 2020, have you been infected by SARS-CoV-2, the virus that causes COVID-19? (If you have been infected more than once, please answer for your earliest infection).	1. Outside of COVID-19 antibody testing of your blood donation(s), have you ever had a positive COVID-19 result based on a swab test (a sample was collected from inside your nose or throat), or a saliva (spit) sample, or have you been diagnosed by a physician as having COVID-19?	1. Outside of COVID-19 antibody testing of your blood donation(s), have you ever had a positive COVID-19 result based on a swab test (a sample was collected from your inside your nose or throat), a saliva (spit) sample, or been diagnosed by a physician as having COVID-19?			2	Char
4			Yes, and my infection was confirmed by a diagnostic test (nose swab, throat swab, saliva test) or a healthcare provider (or both)	Yes	Yes	1	Yes_Dx_HCP	2	Char
4			Yes, but my infection was confirmed only by a blood test (antibody test, such as from Red Cross)			2	Yes_Sero	2	Char
4			Yes, I think I have been infected but it has not been confirmed by a test or diagnosis			3	Yes_Unconfirmed	2	Char
4			No	No	No	0	No	2	Char
4			Unsure			98	Unsure	2	Char
4			Blank	n/a to VRI b/c question is required	n/a to VRI b/c question is required	99	Blank	2	Char
5	COVID_Inf_Pos_first_Test_Type	COV_Inf_Pos_first_test_type		Which type of COVID-19 test did you have?	Which type of COVID-19 test did you have? Includes: 4,Diagnosed by physician	1, 2, 3, 4, 98, 99	PCR, Antigen, Antibody, Diagnosed by Physician, Unsure, Blank	2	Char
6	Date_Inf_Pos_first_year	Date_Inf_Pos_first_year		When did you first have a positive COVID-19 test? Â - Year - Please select:	When did you have your first positive COVID-19 test or physician diagnosis? - Year - Please select:	2019-2022, 9999	9999 for Blank	4	Char
7	Date_Inf_Pos_first_month	Date_Inf_Pos_first_month		When did you first have a positive COVID-19 test? Â - Month - Please select:	When did you have your first positive COVID-19 test or physician diagnosis? - Month - Please select:	01-12, 99	99 for Blank	2	Char
8	Date_Inf_Pos_first_day	Date_Inf_Pos_first_day		When did you first have a positive COVID-19 test? Â - Day - Please select:	When did you have your first positive COVID-19 test or physician diagnosis? - Day - Please select:	01-31, 99	99 for Blank	2	Char
9	Sx_First_Any	Sx_first_any		Did you have any symptoms before or after (either of) your positive COVID-19 test(s)?	Did you have any symptoms around the time of this positive COVID-19 test or physician diagnosis?	0, 1, 98, 99	No, Yes, Unsure, Blank	2	Char
10	Sx_first_fever	Sx_first_fever		Select the symptoms that you had around the time of your FIRST (or only) positive COVID-19 test.... - Experienced? - Fever	Select the symptoms that you had around the time of your FIRST (or only) positive COVID-19 test.... - Experienced? - Fever	0, 1, 98, 99	No, Yes, Unsure, Blank	2	Char
11	Sx_first_muscle_ache	Sx_first_muscle_ache		Select the symptoms that you had around the time of your FIRST (or only) positive COVID-19 test.... - Experienced? - Muscle or body aches	Select the symptoms that you had around the time of your FIRST (or only) positive COVID-19 test.... - Experienced? - Muscle or body aches	0, 1, 98, 99	No, Yes, Unsure, Blank	2	Char
12	Sx_first_headache	Sx_first_headache		Select the symptoms that you had around the time of your FIRST (or only) positive COVID-19 test.... - Experienced? - Headache	Select the symptoms that you had around the time of your FIRST (or only) positive COVID-19 test.... - Experienced? - Headache	0, 1, 98, 99	No, Yes, Unsure, Blank	2	Char
13	Sx_first_sore_throat	Sx_first_sore_throat		Select the symptoms that you had around the time of your FIRST (or only) positive COVID-19 test.... - Experienced? - Sore throat	Select the symptoms that you had around the time of your FIRST (or only) positive COVID-19 test.... - Experienced? - Sore throat	0, 1, 98, 99	No, Yes, Unsure, Blank	2	Char
14	Sx_first_NVD	Sx_first_NVD		Select the symptoms that you had around the time of your FIRST (or only) positive COVID-19 test.... - Experienced? - Nausea, vomiting, or diarrhea	Select the symptoms that you had around the time of your FIRST (or only) positive COVID-19 test.... - Experienced? - Nausea, vomiting, or diarrhea	0, 1, 98, 99	No, Yes, Unsure, Blank	2	Char
15	Sx_first_fatigue	Sx_first_fatigue		Select the symptoms that you had around the time of your FIRST (or only) positive COVID-19 test.... - Experienced? - Extreme fatigue	Select the symptoms that you had around the time of your FIRST (or only) positive COVID-19 test.... - Experienced? - Extreme fatigue	0, 1, 98, 99	No, Yes, Unsure, Blank	2	Char
16	Sx_first_congestion_runny_nose	Sx_first_con_runny_nose		Select the symptoms that you had around the time of your FIRST (or only) positive COVID-19 test.... - Experienced? - Runny nose	Select the symptoms that you had around the time of your FIRST (or only) positive COVID-19 test.... - Experienced? - Congestion or runny nose	0, 1, 98, 99	No, Yes, Unsure, Blank	2	Char
17	Sx_first_cough	Sx_first_cough		Select the symptoms that you had around the time of your FIRST (or only) positive COVID-19 test.... - Experienced? - Cough	Select the symptoms that you had around the time of your FIRST (or only) positive COVID-19 test.... - Experienced? - Cough	0, 1, 98, 99	No, Yes, Unsure, Blank	2	Char
18	Sx_first_SOB_diffbreathing	Sx_first_SOB_diffbreathing		Select the symptoms that you had around the time of your FIRST (or only) positive COVID-19 test.... - Experienced? - Shortness of breath or difficulty breathing	Select the symptoms that you had around the time of your FIRST (or only) positive COVID-19 test.... - Experienced? - Shortness of breath or difficulty breathing	0, 1, 98, 99	No, Yes, Unsure, Blank	2	Char
19	Sx_first_loss_smell_taste	Sx_first_loss_smell_taste		Select the symptoms that you had around the time of your FIRST (or only) positive COVID-19 test.... - Experienced? - Loss of taste or smell	Select the symptoms that you had around the time of your FIRST (or only) positive COVID-19 test.... - Experienced? - Loss of taste or smell	0, 1, 98, 99	No, Yes, Unsure, Blank	2	Char
20	Sx_first_cognition	Sx_first_cognition		Select the symptoms that you had around the time of your FIRST (or only) positive COVID-19 test.... - Experienced? - Trouble concentrating, also known as "brain fog" Select the symptoms that you had around the time of your FIRST (or only) positive COVID-19 test.... - Experienced? - Problems with memory	Select the symptoms that you had around the time of your FIRST (or only) positive COVID-19 test.... - Experienced? - Trouble concentrating, also known as "brain fog" OR Select the symptoms that you had around the time of your FIRST (or only) positive COVID-19 test.... - Experienced? - Problems with memory	0, 1, 98, 99	No, Yes, Unsure, Blank	2	Char
21	Hospitalized_first	Hospitalized_first	6. Were you hospitalized for COVID-19 for your first infection? Choose the answer that best applies.	Were you hospitalized because of your illness? DATA ANALYSIS NOTE: If only one positive test/diagnosis was reported, then the hospitalization is assigned to the first (or only) infection; infxns <90days apart are considered a single infxn	Were you hospitalized because of this illness?			2	Char
21			No	No	No	0	No	2	Char
21				Yes	Yes	1	Yes	2	Char
21			Yes, I was hospitalized and admitted to the intensive care unit			2	Yes_Hosp_ICU	2	Char
21			Yes, I was hospitalized but not admitted to the intensive care unit			3	Yes_Hosp_NoICU	2	Char
21			Unsure			98	Unsure	2	Char
21			Blank	Blank	Blank	99	Blank	2	Char
22	COVID_Inf_Pos_second	COV_Inf_Pos_second	8. Was your second infection from the COVID-19 virus confirmed?	Have you had more than one positive COVID-19 test?	(if any second infxn info provided)			2	Char
22			Yes, and my infection was confirmed by a diagnostic test (nose swab, throat swab, saliva test) or a healthcare provider (or both)	Yes		1	Yes_Dx_HCP	2	Char
22			No, I think I have been infected but it has not been confirmed by a test or diagnosis			3	Yes_Unconfirmed	2	Char
22			No	No		0	No	2	Char
22			Unsure	Unsure		98	Unsure	2	Char
22			Blank	Blank	Blank	99	Blank	2	Char
23	COVID_Inf_Pos_second_Test_Type	COV_Inf_Pos_second_test_type		Which type of COVID-19 test did you have?	Which type of COVID-19 test did you have? Includes: 4,Diagnosed by physician	1, 2, 3, 4, 98, 99	PCR, Antigen, Antibody, Diagnosed by Physician, Unsure, Blank	2	Char
24	Date_Inf_Pos_second_year	Date_Inf_Pos_second_year		When did you have your second positive COVID-19 test? Â - Year - Please select:	When did you have your second positive COVID-19 test or physician diagnosis? - Year - Please select:	2019-2022, 9999	9999 for Blank	4	Char
25	Date_Inf_Pos_second_month	Date_Inf_Pos_second_month		When did you have your second positive COVID-19 test? Â - Month - Please select:	When did you have your second positive COVID-19 test or physician diagnosis? - Month - Please select:	01-12, 99	99 for Blank	2	Char
26	Date_Inf_Pos_second_day	Date_Inf_Pos_second_day		When did you have your second positive COVID-19 test? Â - Day - Please select:	When did you have your second positive COVID-19 test or physician diagnosis? - Day - Please select:	01-31, 99	99 for Blank	2	Char
27	Sx_Second_Any	Sx_second_any		Did you have any symptoms before or after (either of) your positive COVID-19 test(s)?	Did you have any symptoms around the time of this positive COVID-19 test or physician diagnosis?	0, 1, 98, 99	No, Yes, Unsure, Blank	2	Char
28	Sx_second_fever	Sx_second_fever		Â Select the symptoms that you had around the time of your SECOND positive COVID-19 test. Please... - Experienced? - Fever	Select the symptoms that you had around the time of your SECOND positive COVID-19 test. Please do... - Experienced? - Fever	0, 1, 98, 99	No, Yes, Unsure, Blank	2	Char
29	Sx_second_muscle_ache	Sx_second_muscle_ache		Â Select the symptoms that you had around the time of your SECOND positive COVID-19 test. Please... - Experienced? - Muscle or body aches	Select the symptoms that you had around the time of your SECOND positive COVID-19 test. Please do... - Experienced? - Muscle or body aches	0, 1, 98, 99	No, Yes, Unsure, Blank	2	Char
30	Sx_second_headache	Sx_second_headache		Â Select the symptoms that you had around the time of your SECOND positive COVID-19 test. Please... - Experienced? - Headache	Select the symptoms that you had around the time of your SECOND positive COVID-19 test. Please do... - Experienced? - Headache	0, 1, 98, 99	No, Yes, Unsure, Blank	2	Char
31	Sx_second_sore_throat	Sx_second_sore_throat		Â Select the symptoms that you had around the time of your SECOND positive COVID-19 test. Please... - Experienced? - Sore throat	Select the symptoms that you had around the time of your SECOND positive COVID-19 test. Please do... - Experienced? - Sore throat	0, 1, 98, 99	No, Yes, Unsure, Blank	2	Char
32	Sx_second_NVD	Sx_second_NVD		Â Select the symptoms that you had around the time of your SECOND positive COVID-19 test. Please... - Experienced? - Nausea, vomiting, or diarrhea	Select the symptoms that you had around the time of your SECOND positive COVID-19 test. Please do... - Experienced? - Nausea, vomiting, or diarrhea	0, 1, 98, 99	No, Yes, Unsure, Blank	2	Char
33	Sx_second_fatigue	Sx_second_fatigue		Â Select the symptoms that you had around the time of your SECOND positive COVID-19 test. Please... - Experienced? - Extreme fatigue	Select the symptoms that you had around the time of your SECOND positive COVID-19 test. Please do... - Experienced? - Extreme fatigue	0, 1, 98, 99	No, Yes, Unsure, Blank	2	Char
34	Sx_second_congestion_runny_nose	Sx_second_con_runny_nose		Â Select the symptoms that you had around the time of your SECOND positive COVID-19 test. Please... - Experienced? - Runny nose	Select the symptoms that you had around the time of your SECOND positive COVID-19 test. Please do... - Experienced? - Congestion or runny nose	0, 1, 98, 99	No, Yes, Unsure, Blank	2	Char
35	Sx_second_cough	Sx_second_cough		Â Select the symptoms that you had around the time of your SECOND positive COVID-19 test. Please... - Experienced? - Cough	Select the symptoms that you had around the time of your SECOND positive COVID-19 test. Please do... - Experienced? - Cough	0, 1, 98, 99	No, Yes, Unsure, Blank	2	Char
36	Sx_second_SOB_diffbreathing	Sx_second_SOB_diffbreathing		Â Select the symptoms that you had around the time of your SECOND positive COVID-19 test. Please... - Experienced? - Shortness of breath or difficulty breathing	Select the symptoms that you had around the time of your SECOND positive COVID-19 test. Please do... - Experienced? - Shortness of breath or difficulty breathing	0, 1, 98, 99	No, Yes, Unsure, Blank	2	Char
37	Sx_second_loss_smell_taste	Sx_second_loss_smell_taste		Â Select the symptoms that you had around the time of your SECOND positive COVID-19 test. Please... - Experienced? - Loss of taste or smell	Select the symptoms that you had around the time of your SECOND positive COVID-19 test. Please do... - Experienced? - Loss of taste or smell	0, 1, 98, 99	No, Yes, Unsure, Blank	2	Char
38	Sx_second_cognition	Sx_second_cognition		Â Select the symptoms that you had around the time of your SECOND positive COVID-19 test. Please... - Experienced? - Trouble concentrating, also known as "brain fog" Â Select the symptoms that you had around the time of your SECOND positive COVID-19 test. Please... - Experienced? - Problems with memory	Select the symptoms that you had around the time of your SECOND positive COVID-19 test. Please do... - Experienced? - Trouble concentrating, also known as "brain fog" OR Select the symptoms that you had around the time of your SECOND positive COVID-19 test. Please do... - Experienced? - Problems with memory	0, 1, 98, 99	No, Yes, Unsure, Blank	2	Char
39	Hospitalized_second	Hospitalized_second	11. Were you hospitalized for COVID-19 for your second infection? Choose the answer that best applies.	9b. Were you hospitalized because of this illness? See Hospitalized_first	Were you hospitalized because of this illness?			2	Char
39			No	No	No	0	No	2	Char
39				Yes	Yes	1	Yes	2	Char
39			Yes, I was hospitalized and admitted to the intensive care unit			2	Yes_Hosp_ICU	2	Char
39			Yes, I was hospitalized but not admitted to the intensive care unit			3	Yes_Hosp	2	Char
39			Unsure			98	Unsure	2	Char
39			Blank	Blank	Blank	99	Blank	2	Char
40	COVID_Inf_Pos_third	COV_Inf_Pos_third	13. Was your third infection from the COVID-19 virus confirmed?	n/a; VRI only asks about two infections in Baseline Wave 1	(if any third infxn info provided)			2	Char
40			Yes, and my infection was confirmed by a diagnostic test (nose swab, throat swab, saliva test) or a healthcare provider (or both)	Yes		1	Yes_Dx_HCP	2	Char
40			No, I think I have been infected but it has not been confirmed by a test or diagnosis			3	Yes_Unconfirmed	2	Char
40			No	No		0	No	2	Char
40			Unsure			98	Unsure	2	Char
40			Blank	Blank	Blank	99	Blank	2	Char
41	COVID_Inf_Pos_third_Test_Type	COV_Inf_Pos_third_test_type		n/a; VRI only asks about two infections in Baseline Wave 1	Which type of COVID-19 test did you have? Includes: 4,Diagnosed by physician	1, 2, 3, 4, 98, 99	PCR, Antigen, Antibody, Diagnosed by Physician, Unsure, Blank	2	Char
42	Date_Inf_Pos_third_year	Date_Inf_Pos_third_year		n/a; VRI only asks about two infections in Baseline Wave 1	When did you have your third positive COVID-19 test or physician diagnosis? - Year - Please select:	2019-2022, 9999	9999 for Blank	4	Char
43	Date_Inf_Pos_third_month	Date_Inf_Pos_third_month		n/a; VRI only asks about two infections in Baseline Wave 1	When did you have your third positive COVID-19 test or physician diagnosis? - Month - Please select:	01-12, 99	99 for Blank	2	Char
44	Date_Inf_Pos_third_day	Date_Inf_Pos_third_day		n/a; VRI only asks about two infections in Baseline Wave 1	When did you have your third positive COVID-19 test or physician diagnosis? - Day - Please select:	01-31, 99	99 for Blank	2	Char
45	Sx_Third_Any	Sx_third_any		n/a; VRI only asks about two infections in Baseline Wave 1	Did you have any symptoms around the time of this positive COVID-19 test or physician diagnosis?	0, 1, 98, 99	No, Yes, Unsure, Blank	2	Char
46	Sx_third_fever	Sx_third_fever		n/a; VRI only asks about two infections in Baseline Wave 1	Select the symptoms that you had around the time of your THIRD positive COVID-19 test. Please do... - Experienced? - Fever	0, 1, 98, 99	No, Yes, Unsure, Blank	2	Char
47	Sx_third_muscle_ache	Sx_third_muscle_ache		n/a; VRI only asks about two infections in Baseline Wave 1	Select the symptoms that you had around the time of your THIRD positive COVID-19 test. Please do... - Experienced? - Muscle or body aches	0, 1, 98, 99	No, Yes, Unsure, Blank	2	Char
48	Sx_third_headache	Sx_third_headache		n/a; VRI only asks about two infections in Baseline Wave 1	Select the symptoms that you had around the time of your THIRD positive COVID-19 test. Please do... - Experienced? - Headache	0, 1, 98, 99	No, Yes, Unsure, Blank	2	Char
49	Sx_third_sore_throat	Sx_third_sore_throat		n/a; VRI only asks about two infections in Baseline Wave 1	Select the symptoms that you had around the time of your THIRD positive COVID-19 test. Please do... - Experienced? - Sore throat	0, 1, 98, 99	No, Yes, Unsure, Blank	2	Char
50	Sx_third_NVD	Sx_third_NVD		n/a; VRI only asks about two infections in Baseline Wave 1	Select the symptoms that you had around the time of your THIRD positive COVID-19 test. Please do... - Experienced? - Nausea, vomiting, or diarrhea	0, 1, 98, 99	No, Yes, Unsure, Blank	2	Char
51	Sx_third_fatigue	Sx_third_fatigue		n/a; VRI only asks about two infections in Baseline Wave 1	Select the symptoms that you had around the time of your THIRD positive COVID-19 test. Please do... - Experienced? - Extreme fatigue	0, 1, 98, 99	No, Yes, Unsure, Blank	2	Char
52	Sx_third_congestion_runny_nose	Sx_third_con_runny_nose		n/a; VRI only asks about two infections in Baseline Wave 1	Select the symptoms that you had around the time of your THIRD positive COVID-19 test. Please do... - Experienced? - Congestion or runny nose	0, 1, 98, 99	No, Yes, Unsure, Blank	2	Char
53	Sx_third_cough	Sx_third_cough		n/a; VRI only asks about two infections in Baseline Wave 1	Select the symptoms that you had around the time of your THIRD positive COVID-19 test. Please do... - Experienced? - Cough	0, 1, 98, 99	No, Yes, Unsure, Blank	2	Char
54	Sx_third_SOB_diffbreathing	Sx_third_SOB_diffbreathing		n/a; VRI only asks about two infections in Baseline Wave 1	Select the symptoms that you had around the time of your THIRD positive COVID-19 test. Please do... - Experienced? - Shortness of breath or difficulty breathing	0, 1, 98, 99	No, Yes, Unsure, Blank	2	Char
55	Sx_third_loss_smell_taste	Sx_third_loss_smell_taste		n/a; VRI only asks about two infections in Baseline Wave 1	Select the symptoms that you had around the time of your THIRD positive COVID-19 test. Please do... - Experienced? - Loss of taste or smell	0, 1, 98, 99	No, Yes, Unsure, Blank	2	Char
56	Sx_third_cognition	Sx_third_cognition		n/a; VRI only asks about two infections in Baseline Wave 1	Select the symptoms that you had around the time of your THIRD positive COVID-19 test. Please do... - Experienced? - Trouble concentrating, also known as "brain fog" OR Select the symptoms that you had around the time of your THIRD positive COVID-19 test. Please do... - Experienced? - Problems with memory	0, 1, 98, 99	No, Yes, Unsure, Blank	2	Char
57	Hospitalized_third	Hospitalized_third	16. Were you hospitalized for COVID-19 for your third infection? Choose the answer that best applies.	n/a; VRI only asks about two infections in Baseline Wave 1	Were you hospitalized because of this illness?			2	Char
57			No	n/a; VRI only asks about two infections in Baseline Wave 1	No	0	No	2	Char
57				n/a; VRI only asks about two infections in Baseline Wave 1	Yes	1	Yes	2	Char
57			Yes, I was hospitalized and admitted to the intensive care unit			2	Yes_Hosp_ICU	2	Char
57			Yes, I was hospitalized but not admitted to the intensive care unit			3	Yes_Hosp	2	Char
57			Unsure			98	Unsure	2	Char
57			Blank	n/a; VRI only asks about two infections in Baseline Wave 1	Blank	99	Blank	2	Char
58	COVID_Inf_Pos_fourth	COV_Inf_Pos_fourth			(if any fourth infxn info provided)			2	Char
58						1	Yes_Dx_HCP	2	Char
58						0	No	2	Char
58					Blank	99	Blank	2	Char
59	COVID_Inf_Pos_fourth_Test_Type	COV_Inf_Pos_fourth_test_type			Which type of COVID-19 test did you have? Includes: 4,Diagnosed by physician	1, 2, 3, 4, 98, 99	PCR, Antigen, Antibody, Diagnosed by Physician, Unsure, Blank	2	Char
60	Date_Inf_Pos_fourth_year	Date_Inf_Pos_fourth_year			When did you have your fourth positive COVID-19 test or physician diagnosis? - Year - Please select:	2019-2022, 9999	9999 for Blank	4	Char
61	Date_Inf_Pos_fourth_month	Date_Inf_Pos_fourth_month			When did you have your fourth positive COVID-19 test or physician diagnosis? - Month - Please select:	01-12, 99	99 for Blank	2	Char
62	Date_Inf_Pos_fourth_day	Date_Inf_Pos_fourth_day			When did you have your fourth positive COVID-19 test or physician diagnosis? - Day - Please select:	01-31, 99	99 for Blank	2	Char
63	Sx_fourth_Any	Sx_fourth_any			Did you have any symptoms around the time of this positive COVID-19 test or physician diagnosis?	0, 1, 98, 99	No, Yes, Unsure, Blank	2	Char
64	Sx_fourth_fever	Sx_fourth_fever			Select the symptoms that you had around the time of your FOURTH positive COVID-19 test. Please do... - Experienced? - Fever	0, 1, 98, 99	No, Yes, Unsure, Blank	2	Char
65	Sx_fourth_muscle_ache	Sx_fourth_muscle_ache			Select the symptoms that you had around the time of your FOURTH positive COVID-19 test. Please do... - Experienced? - Muscle or body aches	0, 1, 98, 99	No, Yes, Unsure, Blank	2	Char
66	Sx_fourth_headache	Sx_fourth_headache			Select the symptoms that you had around the time of your FOURTH positive COVID-19 test. Please do... - Experienced? - Headache	0, 1, 98, 99	No, Yes, Unsure, Blank	2	Char
67	Sx_fourth_sore_throat	Sx_fourth_sore_throat			Select the symptoms that you had around the time of your FOURTH positive COVID-19 test. Please do... - Experienced? - Sore throat	0, 1, 98, 99	No, Yes, Unsure, Blank	2	Char
68	Sx_fourth_NVD	Sx_fourth_NVD			Select the symptoms that you had around the time of your FOURTH positive COVID-19 test. Please do... - Experienced? - Nausea, vomiting, or diarrhea	0, 1, 98, 99	No, Yes, Unsure, Blank	2	Char
69	Sx_fourth_fatigue	Sx_fourth_fatigue			Select the symptoms that you had around the time of your FOURTH positive COVID-19 test. Please do... - Experienced? - Extreme fatigue	0, 1, 98, 99	No, Yes, Unsure, Blank	2	Char
70	Sx_fourth_congestion_runny_nose	Sx_fourth_con_runny_nose			Select the symptoms that you had around the time of your FOURTH positive COVID-19 test. Please do... - Experienced? - Congestion or runny nose	0, 1, 98, 99	No, Yes, Unsure, Blank	2	Char
71	Sx_fourth_cough	Sx_fourth_cough			Select the symptoms that you had around the time of your FOURTH positive COVID-19 test. Please do... - Experienced? - Cough	0, 1, 98, 99	No, Yes, Unsure, Blank	2	Char
72	Sx_fourth_SOB_diffbreathing	Sx_fourth_SOB_diffbreathing			Select the symptoms that you had around the time of your FOURTH positive COVID-19 test. Please do... - Experienced? - Shortness of breath or difficulty breathing	0, 1, 98, 99	No, Yes, Unsure, Blank	2	Char
73	Sx_fourth_loss_smell_taste	Sx_fourth_loss_smell_taste			Select the symptoms that you had around the time of your FOURTH positive COVID-19 test. Please do... - Experienced? - Loss of taste or smell	0, 1, 98, 99	No, Yes, Unsure, Blank	2	Char
74	Sx_fourth_cognition	Sx_fourth_cognition			Select the symptoms that you had around the time of your FOURTH positive COVID-19 test. Please do... - Experienced? - Trouble concentrating, also known as "brain fog" OR Select the symptoms that you had around the time of your FOURTH positive COVID-19 test. Please do... - Experienced? - Problems with memory	0, 1, 98, 99	No, Yes, Unsure, Blank	2	Char
75	Hospitalized_fourth	Hospitalized_fourth			Were you hospitalized because of this illness?			2	Char
75					No	0	No	2	Char
75					Yes	1	Yes	2	Char
75					Blank	99	Blank	2	Char
76	COVID_Inf_Pos_Fifth	COV_Inf_Pos_Fifth			(if any fifth infxn info provided)			2	Char
76						1	Yes_Dx_HCP	2	Char
76						0	No	2	Char
76					Blank	99	Blank	2	Char
77	COVID_Inf_Pos_Fifth_Test_Type	COV_Inf_Pos_Fifth_test_type			Which type of COVID-19 test did you have? Includes: 4,Diagnosed by physician	1, 2, 3, 4, 98, 99	PCR, Antigen, Antibody, Diagnosed by Physician, Unsure, Blank	2	Char
78	Date_Inf_Pos_Fifth_year	Date_Inf_Pos_Fifth_year			When did you have your fifth positive COVID-19 test or physician diagnosis? - Year - Please select:	2019-2022, 9999	9999 for Blank	4	Char
79	Date_Inf_Pos_Fifth_month	Date_Inf_Pos_Fifth_month			When did you have your fifth positive COVID-19 test or physician diagnosis? - Month - Please select:	01-12, 99	99 for Blank	2	Char
80	Date_Inf_Pos_Fifth_day	Date_Inf_Pos_Fifth_day			When did you have your fifth positive COVID-19 test or physician diagnosis? - Day - Please select:	01-31, 99	99 for Blank	2	Char
81	Sx_fifth_Any	Sx_fifth_any			Did you have any symptoms around the time of this positive COVID-19 test or physician diagnosis?	0, 1, 98, 99	No, Yes, Unsure, Blank	2	Char
82	Sx_fifth_fever	Sx_fifth_fever			Select the symptoms that you had around the time of your FIFTH positive COVID-19 test. Please do... - Experienced? - Fever	0, 1, 98, 99	No, Yes, Unsure, Blank	2	Char
83	Sx_fifth_muscle_ache	Sx_fifth_muscle_ache			Select the symptoms that you had around the time of your FIFTH positive COVID-19 test. Please do... - Experienced? - Muscle or body aches	0, 1, 98, 99	No, Yes, Unsure, Blank	2	Char
84	Sx_fifth_headache	Sx_fifth_headache			Select the symptoms that you had around the time of your FIFTH positive COVID-19 test. Please do... - Experienced? - Headache	0, 1, 98, 99	No, Yes, Unsure, Blank	2	Char
85	Sx_fifth_sore_throat	Sx_fifth_sore_throat			Select the symptoms that you had around the time of your FIFTH positive COVID-19 test. Please do... - Experienced? - Sore throat	0, 1, 98, 99	No, Yes, Unsure, Blank	2	Char
86	Sx_fifth_NVD	Sx_fifth_NVD			Select the symptoms that you had around the time of your FIFTH positive COVID-19 test. Please do... - Experienced? - Nausea, vomiting, or diarrhea	0, 1, 98, 99	No, Yes, Unsure, Blank	2	Char
87	Sx_fifth_fatigue	Sx_fifth_fatigue			Select the symptoms that you had around the time of your FIFTH positive COVID-19 test. Please do... - Experienced? - Extreme fatigue	0, 1, 98, 99	No, Yes, Unsure, Blank	2	Char
88	Sx_fifth_congestion_runny_nose	Sx_fifth_con_runny_nose			Select the symptoms that you had around the time of your FIFTH positive COVID-19 test. Please do... - Experienced? - Congestion or runny nose	0, 1, 98, 99	No, Yes, Unsure, Blank	2	Char
89	Sx_fifth_cough	Sx_fifth_cough			Select the symptoms that you had around the time of your FIFTH positive COVID-19 test. Please do... - Experienced? - Cough	0, 1, 98, 99	No, Yes, Unsure, Blank	2	Char
90	Sx_fifth_SOB_diffbreathing	Sx_fifth_SOB_diffbreathing			Select the symptoms that you had around the time of your FIFTH positive COVID-19 test. Please do... - Experienced? - Shortness of breath or difficulty breathing	0, 1, 98, 99	No, Yes, Unsure, Blank	2	Char
91	Sx_fifth_loss_smell_taste	Sx_fifth_loss_smell_taste			Select the symptoms that you had around the time of your FIFTH positive COVID-19 test. Please do... - Experienced? - Loss of taste or smell	0, 1, 98, 99	No, Yes, Unsure, Blank	2	Char
92	Sx_fifth_cognition	Sx_fifth_cognition			Select the symptoms that you had around the time of your FIFTH positive COVID-19 test. Please do... - Experienced? - Trouble concentrating, also known as "brain fog" OR Select the symptoms that you had around the time of your FIFTH positive COVID-19 test. Please do... - Experienced? - Problems with memory	0, 1, 98, 99	No, Yes, Unsure, Blank	2	Char
93	Hospitalized_fifth	Hospitalized_fifth			Were you hospitalized because of this illness?			2	Char
93					No	0	No	2	Char
93					Yes	1	Yes	2	Char
93					Blank	99	Blank	2	Char
94	COVID_Vax_Dose	COV_Vax_dose		2. Have you received a COVID-19 vaccine? This is also known as a SARS-CoV-2 vaccine. Yes, No Note: Only answers in bold were available in VRI Baseline 1 Questionnaire	2. Have you received a COVID-19 vaccine? This is also known as a SARS-CoV-2 vaccine.	0, 1, 2, 3, 4, 5, 6, 7, 8, 98, 99	0 doses, 1 doses, 2 doses, 3 doses, 4 doses, IDK/Unsure, Blank	2	Char
95	Vax_Dose1_name	Vax_Dose1_name		Please refer to your vaccination card to provide the following: - If received, please select Vaccine Name - COVID-19 Vaccine First Dose Note: Only answers in bold were available in VRI Baseline 1 Questionnaire	Please refer to your vaccination card to provide the following for any vaccines or boosters recei... - If received, please select vaccine name: - COVID-19 Vaccine First Dose	1, 2, 3, 4, 5, 6, 98, 99	Pfizer, Moderna, JNJ, AstraZeneca, Novavax, Other, Don't Know, Blank	2	Char
96	Vax_Dose1_year	Vax_Dose1_year		Please refer to your vaccination card to provide the following: - Date Received: Year - COVID-19 Vaccine First Dose	Please refer to your vaccination card to provide the following for any vaccines or boosters recei... - Date Received: Year - COVID-19 Vaccine First Dose	2020-2022, 9999	9999 for Blank	4	Char
97	Vax_Dose1_month	Vax_Dose1_month		Please refer to your vaccination card to provide the following: - Date Received: Month - COVID-19 Vaccine First Dose	Please refer to your vaccination card to provide the following for any vaccines or boosters recei... - Date Received: Month - COVID-19 Vaccine First Dose	01-12, 99	99 for Blank	2	Char
98	Vax_Dose1_day	Vax_Dose1_day		Please refer to your vaccination card to provide the following: - Date Received: Day - COVID-19 Vaccine First Dose	Please refer to your vaccination card to provide the following for any vaccines or boosters recei... - Date Received: Day - COVID-19 Vaccine First Dose	01-31, 99	99 for Blank	2	Char
99	Vax_Dose1_text	Vax_Dose1_text						300	Char
100	Vax_Dose2_name	Vax_Dose2_name		Please refer to your vaccination card to provide the following: - If received, please select Vaccine Name - COVID-19 Vaccine Second Dose Note: Only answers in bold were available in VRI Baseline 1 Questionnaire	Please refer to your vaccination card to provide the following for any vaccines or boosters recei... - If received, please select vaccine name: - COVID-19 Vaccine Second Dose	1, 2, 3, 4, 5, 6, 98, 99	Pfizer, Moderna, JNJ, AstraZeneca, Novavax, Other, Don't Know, Blank	2	Char
101	Vax_Dose2_year	Vax_Dose2_year		Please refer to your vaccination card to provide the following: - Date Received: Year - COVID-19 Vaccine Second Dose	Please refer to your vaccination card to provide the following for any vaccines or boosters recei... - Date Received: Year - COVID-19 Vaccine Second Dose	2020-2022, 9999	9999 for Blank	4	Char
102	Vax_Dose2_month	Vax_Dose2_month		Please refer to your vaccination card to provide the following: - Date Received: Month - COVID-19 Vaccine Second Dose	Please refer to your vaccination card to provide the following for any vaccines or boosters recei... - Date Received: Month - COVID-19 Vaccine Second Dose	01-12, 99	99 for Blank	2	Char
103	Vax_Dose2_day	Vax_Dose2_day		Please refer to your vaccination card to provide the following: - Date Received: Day - COVID-19 Vaccine Second Dose	Please refer to your vaccination card to provide the following for any vaccines or boosters recei... - Date Received: Day - COVID-19 Vaccine Second Dose	01-31, 99	99 for Blank	2	Char
104	Vax_Dose2_text	Vax_Dose2_text						300	Char
105	Vax_Dose3_name	Vax_Dose3_name		Please refer to your vaccination card to provide the following: - If received, please select Vaccine Name - COVID-19 Vaccine or Booster Dose of the Same Vaccine Note: Only answers in bold were available in VRI Baseline 1 Questionnaire	Please refer to your vaccination card to provide the following for any vaccines or boosters recei... - If received, please select vaccine name: - COVID-19 Vaccine Third Dose or Booster	1, 2, 3, 4, 5, 6, 98, 99	Pfizer, Moderna, JNJ, AstraZeneca, Novavax, Other, Don't Know, Blank	2	Char
106	Vax_Dose3_year	Vax_Dose3_year		Please refer to your vaccination card to provide the following: - Date Received: Year - COVID-19 Vaccine or Booster Dose of the Same Vaccine	Please refer to your vaccination card to provide the following for any vaccines or boosters recei... - Date Received: Year - COVID-19 Vaccine Third Dose or Booster	2020-2022, 9999	9999 for Blank	4	Char
107	Vax_Dose3_month	Vax_Dose3_month		Please refer to your vaccination card to provide the following: - Date Received: Month - COVID-19 Vaccine or Booster Dose of the Same Vaccine	Please refer to your vaccination card to provide the following for any vaccines or boosters recei... - Date Received: Month - COVID-19 Vaccine Third Dose or Booster	01-12, 99	99 for Blank	2	Char
108	Vax_Dose3_day	Vax_Dose3_day		Please refer to your vaccination card to provide the following: - Date Received: Day - COVID-19 Vaccine or Booster Dose of the Same Vaccine	Please refer to your vaccination card to provide the following for any vaccines or boosters recei... - Date Received: Day - COVID-19 Vaccine Third Dose or Booster	01-31, 99	99 for Blank	2	Char
109	Vax_Dose3_text	Vax_Dose3_text						300	Char
110	Vax_Dose4_name	Vax_Dose4_name		n/a; VRI only asks for 3 vaccines in Baseline Wave 1	Please refer to your vaccination card to provide the following for any vaccines or boosters recei... - If received, please select vaccine name: - COVID-19 Vaccine Fourth Dose or Booster	1, 2, 3, 4, 5, 6, 98, 99	Pfizer, Moderna, JNJ, AstraZeneca, Novavax, Other, Don't Know, Blank	2	Char
111	Vax_Dose4_year	Vax_Dose4_year		n/a; VRI only asks for 3 vaccines in Baseline Wave 1	Please refer to your vaccination card to provide the following for any vaccines or boosters recei... - Date Received: Year - COVID-19 Vaccine Fourth Dose or Booster	2020-2022, 9999	9999 for Blank	4	Char
112	Vax_Dose4_month	Vax_Dose4_month		n/a; VRI only asks for 3 vaccines in Baseline Wave 1	Please refer to your vaccination card to provide the following for any vaccines or boosters recei... - Date Received: Month - COVID-19 Vaccine Fourth Dose or Booster	01-12, 99	99 for Blank	2	Char
113	Vax_Dose4_day	Vax_Dose4_day		n/a; VRI only asks for 3 vaccines in Baseline Wave 1	Please refer to your vaccination card to provide the following for any vaccines or boosters recei... - Date Received: Day - COVID-19 Vaccine Fourth Dose or Booster	01-31, 99	99 for Blank	2	Char
114	Vax_Dose4_text	Vax_Dose4_text						300	Char
115	Vax_Dose5_name	Vax_Dose5_name		n/a; VRI only asks for 3 vaccines in Baseline Wave 1	Please refer to your vaccination card to provide the following for any vaccines or boosters recei... - If received, please select vaccine name: - COVID-19 Vaccine Fifth Dose or Booster	1, 2, 3, 4, 5, 6, 98, 99	Pfizer, Moderna, JNJ, AstraZeneca, Novavax, Other, Don't Know, Blank	2	Char
116	Vax_Dose5_year	Vax_Dose5_year		n/a; VRI only asks for 3 vaccines in Baseline Wave 1	Please refer to your vaccination card to provide the following for any vaccines or boosters recei... - Date Received: Year - COVID-19 Vaccine Fifth Dose or Booster	2020-2022, 9999	9999 for Blank	4	Char
117	Vax_Dose5_month	Vax_Dose5_month		n/a; VRI only asks for 3 vaccines in Baseline Wave 1	Please refer to your vaccination card to provide the following for any vaccines or boosters recei... - Date Received: Month - COVID-19 Vaccine Fifth Dose or Booster	01-12, 99	99 for Blank	2	Char
118	Vax_Dose5_day	Vax_Dose5_day		n/a; VRI only asks for 3 vaccines in Baseline Wave 1	Please refer to your vaccination card to provide the following for any vaccines or boosters recei... - Date Received: Day - COVID-19 Vaccine Fifth Dose or Booster	01-31, 99	99 for Blank	2	Char
119	Vax_Dose5_text	Vax_Dose5_text						300	Char
120	Vax_Dose6_name	Vax_Dose6_name		n/a; VRI only asks for 3 vaccines in Baseline Wave 1	(Baseline Wave 3 only) Please refer to your vaccination card to provide the following for any vaccines or boosters recei... - If received, please select vaccine name: - COVID-19 Vaccine Sixth Dose or Booster	1, 2, 3, 4, 5, 6, 98, 99	Pfizer, Moderna, JNJ, AstraZeneca, Novavax, Other, Don't Know, Blank	2	Char
121	Vax_Dose6_year	Vax_Dose6_year		n/a; VRI only asks for 3 vaccines in Baseline Wave 1	(Baseline Wave 3 only) Please refer to your vaccination card to provide the following for any vaccines or boosters recei... - Date Received: Year - COVID-19 Vaccine Sixth Dose or Booster	2020-2022, 9999	9999 for Blank	4	Char
122	Vax_Dose6_month	Vax_Dose6_month		n/a; VRI only asks for 3 vaccines in Baseline Wave 1	(Baseline Wave 3 only) Please refer to your vaccination card to provide the following for any vaccines or boosters recei... - Date Received: Month - COVID-19 Vaccine Sixth Dose or Booster	01-12, 99	99 for Blank	2	Char
123	Vax_Dose6_day	Vax_Dose6_day		n/a; VRI only asks for 3 vaccines in Baseline Wave 1	(Baseline Wave 3 only) Please refer to your vaccination card to provide the following for any vaccines or boosters recei... - Date Received: Day - COVID-19 Vaccine Sixth Dose or Booster	01-31, 99	99 for Blank	2	Char
124	Vax_Dose6_text	Vax_Dose6_text		n/a; VRI only asks for 3 vaccines in Baseline Wave 1	(Baseline Wave 3 only)			300	Char
125		Vax_Dose7_name		n/a; VRI only asks for 3 vaccines in Baseline Wave 1	(Baseline Wave 3 only) Please refer to your vaccination card to provide the following for any vaccines or boosters recei... - If received, please select vaccine name: - COVID-19 Vaccine Sixth Dose or Booster	1, 2, 3, 4, 5, 6, 98, 99	Pfizer, Moderna, JNJ, AstraZeneca, Novavax, Other, Don't Know, Blank	2	Char
126		Vax_Dose7_year		n/a; VRI only asks for 3 vaccines in Baseline Wave 1	(Baseline Wave 3 only) Please refer to your vaccination card to provide the following for any vaccines or boosters recei... - Date Received: Year - COVID-19 Vaccine Sixth Dose or Booster	2020-2022, 9999	9999 for Blank	4	Char
127		Vax_Dose7_month		n/a; VRI only asks for 3 vaccines in Baseline Wave 1	(Baseline Wave 3 only) Please refer to your vaccination card to provide the following for any vaccines or boosters recei... - Date Received: Month - COVID-19 Vaccine Sixth Dose or Booster	01-12, 99	99 for Blank	2	Char
128		Vax_Dose7_day		n/a; VRI only asks for 3 vaccines in Baseline Wave 1	(Baseline Wave 3 only) Please refer to your vaccination card to provide the following for any vaccines or boosters recei... - Date Received: Day - COVID-19 Vaccine Sixth Dose or Booster	01-31, 99	99 for Blank	2	Char
129		Vax_Dose7_text		n/a; VRI only asks for 3 vaccines in Baseline Wave 1	(Baseline Wave 3 only)			300	Char
130		Vax_Dose8_name		n/a; VRI only asks for 3 vaccines in Baseline Wave 1	(Baseline Wave 3 only) Please refer to your vaccination card to provide the following for any vaccines or boosters recei... - If received, please select vaccine name: - COVID-19 Vaccine Sixth Dose or Booster	1, 2, 3, 4, 5, 6, 98, 99	Pfizer, Moderna, JNJ, AstraZeneca, Novavax, Other, Don't Know, Blank	2	Char
131		Vax_Dose8_year		n/a; VRI only asks for 3 vaccines in Baseline Wave 1	(Baseline Wave 3 only) Please refer to your vaccination card to provide the following for any vaccines or boosters recei... - Date Received: Year - COVID-19 Vaccine Sixth Dose or Booster	2020-2022, 9999	9999 for Blank	4	Char
132		Vax_Dose8_month		n/a; VRI only asks for 3 vaccines in Baseline Wave 1	(Baseline Wave 3 only) Please refer to your vaccination card to provide the following for any vaccines or boosters recei... - Date Received: Month - COVID-19 Vaccine Sixth Dose or Booster	01-12, 99	99 for Blank	2	Char
133		Vax_Dose8_day		n/a; VRI only asks for 3 vaccines in Baseline Wave 1	(Baseline Wave 3 only) Please refer to your vaccination card to provide the following for any vaccines or boosters recei... - Date Received: Day - COVID-19 Vaccine Sixth Dose or Booster	01-31, 99	99 for Blank	2	Char
134		Vax_Dose8_text		n/a; VRI only asks for 3 vaccines in Baseline Wave 1	(Baseline Wave 3 only)			300	Char
135	Med_Hx_heart_CVD_disease		Have you had, or do you currently have any of the following health conditions? Check all that apply. - Heart disease or other cardiovascular disease	Have you had, or do you currently have any of the following conditions? Check all that apply. - Heart or other cardiovascular disease	0,1, 99	No, Yes, Blank	2	Char
136	Med_Hx_lung_asthma		Have you had, or do you currently have any of the following health conditions? Check all that apply. - Asthma	Have you had, or do you currently have any of the following conditions? Check all that apply. - Asthma	0,1, 99	No, Yes, Blank	2	Char
137	Med_Hx_HBP		Have you had, or do you currently have any of the following health conditions? Check all that apply. - High blood pressure	Have you had, or do you currently have any of the following conditions? Check all that apply. - High blood pressure	0,1, 99	No, Yes, Blank	2	Char
138	Med_Hx_Diabetes		Have you had, or do you currently have any of the following health conditions? Check all that apply. - Diabetes	Have you had, or do you currently have any of the following conditions? Check all that apply. - Diabetes	0,1, 99	No, Yes, Blank	2	Char
139	Med_Hx_immune_disorder		Have you had, or do you currently have any of the following health conditions? Check all that apply. - Any kind of immune system disorder	Have you had, or do you currently have any of the following conditions? Check all that apply. - Any kind of immune system disorder	0,1, 99	No, Yes, Blank	2	Char
140	Med_Hx_kidney_disease		Have you had, or do you currently have any of the following health conditions? Check all that apply. - Kidney disease	Have you had, or do you currently have any of the following conditions? Check all that apply. - Kidney disease	0,1, 99	No, Yes, Blank	2	Char
141	Med_Hx_liver_disease		Have you had, or do you currently have any of the following health conditions? Check all that apply. - Liver disease	Have you had, or do you currently have any of the following conditions? Check all that apply. - Liver disease	0,1, 99	No, Yes, Blank	2	Char
142	Med_Hx_cancer		Have you had, or do you currently have any of the following health conditions? Check all that apply. - Cancer	Have you had, or do you currently have any of the following conditions? Check all that apply. - Cancer	0,1, 99	No, Yes, Blank	2	Char

## Sheet: Comb_Srvy_FQ1
Summary of edits:	Added column Requested VarName
light orange	denotes capitalization requests for consistency in case-sensitive programs
Common ARC/VRI CDC Follow-Up Survey Fields QUARTER 1 (last updated 16DEC2022)
File format: Comma Separated Values (csv)
File name: <BCO>_RDC_Q1_Survey_<YYYYMMDD>.csv
Source: Westat
Destination: ARC and VRI
Field_No	ARC VarName	VTL VarName	ARC questionnaire (LCvx.xx)	VRI questionnaire (Followup 1)	Response values	Description	Length	Format
1	Donor_ID	Donor_ID			ARCXXXXXXX VTLXXXXXXX	BCO assigned donor identifier; max 10 characters	10	Char
2	BCO	BCO			ARC, VTL	American Red Cross, Vitalant	3	Char
3	FQ1_Date_Survey_Completion	FQ1_Date_Survey_completion			MM/DD/YYYY		10	Char
4	FQ1_COVID_Inf_Pos_first	FQ1_COV_Inf_Pos_first	1. Since your previous survey submission, have you been infected by SARS-CoV-2, the virus that causes COVID-19? (If you have been infected more than once, please answer for your earliest infection).	Outside of COVID-19 antibody testing of your blood donation(s), since your last survey have you had a positive COVID-19 result based on a swab test (a sample was collected from your inside your nose or throat), a saliva (spit) sample, or been diagnosed by a physician as having COVID-19?			2	Char
4			Yes, and my infection was confirmed by a diagnostic test (nose swab, throat swab, saliva test) or a healthcare provider (or both)	Yes	1	Yes_Dx_HCP	2	Char
4			Yes, but my infection was confirmed only by a blood test (antibody test, such as from Red Cross)		2	Yes_Sero	2	Char
4			Yes, I think I have been infected but it has not been confirmed by a test or diagnosis		3	Yes_Unconfirmed	2	Char
4			No	No	0	No	2	Char
4			Unsure		98	Unsure	2	Char
4			Blank	n/a to VRI b/c question is required	99	Blank	2	Char
5	FQ1_COV_Inf_Pos_first_Test_Type	FQ1_COV_Inf_Pos_first_test_type		Which type of COVID-19 test did you have?	1, 2, 3, 4, 98, 99	PCR, Antigen, Antibody, Diagnosed by Physician, Unsure, Blank	2	Char
6	FQ1_Date_Inf_Pos_first_year	FQ1_Date_Inf_Pos_first_year		When did you have your first positive COVID-19 test or physician diagnosis since your last survey? - Year - Please select:	2019-2022, 9999	9999 for Blank	4	Char
7	FQ1_Date_Inf_Pos_first_month	FQ1_Date_Inf_Pos_first_month		When did you have your first positive COVID-19 test or physician diagnosis since your last survey? - Month - Please select:	01-12, 99	99 for Blank	2	Char
8	FQ1_Date_Inf_Pos_first_day	FQ1_Date_Inf_Pos_first_day		When did you have your first positive COVID-19 test or physician diagnosis since your last survey? - Day - Please select:	01-31, 99	99 for Blank	2	Char
9	FQ1_Sx_First_Any	FQ1_Sx_first_any		Did you have any symptoms around the time of this positive COVID-19 test or physician diagnosis?	0, 1, 98, 99	No, Yes, Unsure, Blank	2	Char
10	FQ1_Sx_first_fever	FQ1_Sx_first_fever		Select the symptoms that you had around the time of your FIRST (or only) positive COVID-19 test.... - Experienced? - Fever	0, 1, 98, 99	No, Yes, Unsure, Blank	2	Char
11	FQ1_Sx_first_muscle_ache	FQ1_Sx_first_muscle_ache		Select the symptoms that you had around the time of your FIRST (or only) positive COVID-19 test.... - Experienced? - Muscle or body aches	0, 1, 98, 99	No, Yes, Unsure, Blank	2	Char
12	FQ1_Sx_first_headache	FQ1_Sx_first_headache		Select the symptoms that you had around the time of your FIRST (or only) positive COVID-19 test.... - Experienced? - Headache	0, 1, 98, 99	No, Yes, Unsure, Blank	2	Char
13	FQ1_Sx_first_sore_throat	FQ1_Sx_first_sore_throat		Select the symptoms that you had around the time of your FIRST (or only) positive COVID-19 test.... - Experienced? - Sore throat	0, 1, 98, 99	No, Yes, Unsure, Blank	2	Char
14	FQ1_Sx_first_NVD	FQ1_Sx_first_NVD		Select the symptoms that you had around the time of your FIRST (or only) positive COVID-19 test.... - Experienced? - Nausea, vomiting, or diarrhea	0, 1, 98, 99	No, Yes, Unsure, Blank	2	Char
15	FQ1_Sx_first_fatigue	FQ1_Sx_first_fatigue		Select the symptoms that you had around the time of your FIRST (or only) positive COVID-19 test.... - Experienced? - Extreme fatigue	0, 1, 98, 99	No, Yes, Unsure, Blank	2	Char
16	FQ1_Sx_first_con_runny_nose	FQ1_Sx_first_con_runny_nose		Select the symptoms that you had around the time of your FIRST (or only) positive COVID-19 test.... - Experienced? - Congestion or runny nose	0, 1, 98, 99	No, Yes, Unsure, Blank	2	Char
17	FQ1_Sx_first_cough	FQ1_Sx_first_cough		Select the symptoms that you had around the time of your FIRST (or only) positive COVID-19 test.... - Experienced? - Cough	0, 1, 98, 99	No, Yes, Unsure, Blank	2	Char
18	FQ1_Sx_first_SOB_diffbreathing	FQ1_Sx_first_SOB_diffbreathing		Select the symptoms that you had around the time of your FIRST (or only) positive COVID-19 test.... - Experienced? - Shortness of breath or difficulty breathing	0, 1, 98, 99	No, Yes, Unsure, Blank	2	Char
19	FQ1_Sx_first_loss_smell_taste	FQ1_Sx_first_loss_smell_taste		Select the symptoms that you had around the time of your FIRST (or only) positive COVID-19 test.... - Experienced? - Loss of taste or smell	0, 1, 98, 99	No, Yes, Unsure, Blank	2	Char
20	FQ1_Sx_first_cognition	FQ1_Sx_first_cognition		Select the symptoms that you had around the time of your FIRST (or only) positive COVID-19 test.... - Experienced? - Trouble concentrating, also known as "brain fog" Select the symptoms that you had around the time of your FIRST (or only) positive COVID-19 test.... - Experienced? - Problems with memory	0, 1, 98, 99	No, Yes, Unsure, Blank	2	Char
21	FQ1_Hospitalized_first	FQ1_Hospitalized_first	6. Were you hospitalized for COVID-19 for your first infection? Choose the answer that best applies.	Were you hospitalized because of this illness?			2	Char
21			No	No	0	No	2	Char
21				Yes	1	Yes	2	Char
21			Yes, I was hospitalized and admitted to the intensive care unit		2	Yes_Hosp_ICU	2	Char
21			Yes, I was hospitalized but not admitted to the intensive care unit		3	Yes_Hosp_NoICU	2	Char
21			Unsure		98	Unsure	2	Char
21			Blank	Blank	99	Blank	2	Char
22	FQ1_COVID_Inf_Pos_second	FQ1_COV_Inf_Pos_second	8. Was your second infection from the COVID-19 virus confirmed?	(See Field No 4)			2	Char
22			Yes, and my infection was confirmed by a diagnostic test (nose swab, throat swab, saliva test) or a healthcare provider (or both)	Yes	1	Yes_Dx_HCP	2	Char
22			No, I think I have been infected but it has not been confirmed by a test or diagnosis		3	Yes_Unconfirmed	2	Char
22			No	No	0	No	2	Char
22			Unsure		98	Unsure	2	Char
22			Blank	Blank	99	Blank	2	Char
23	FQ1_COV_Inf_Pos_second_Test_Type	FQ1_COV_Inf_Pos_second_test_type		Which type of COVID-19 test did you have?	1, 2, 3, 4, 98, 99	PCR, Antigen, Antibody, Diagnosed by Physician, Unsure, Blank	2	Char
24	FQ1_Date_Inf_Pos_second_year	FQ1_Date_Inf_Pos_second_year		When did you have your second positive COVID-19 test or physician diagnosis since your last survey? - Year - Please select:	2019-2022, 9999	9999 for Blank	4	Char
25	FQ1_Date_Inf_Pos_second_month	FQ1_Date_Inf_Pos_second_month		When did you have your second positive COVID-19 test or physician diagnosis since your last survey? - Month - Please select:	01-12, 99	99 for Blank	2	Char
26	FQ1_Date_Inf_Pos_second_day	FQ1_Date_Inf_Pos_second_day		When did you have your second positive COVID-19 test or physician diagnosis since your last survey? - Day - Please select:	01-31, 99	99 for Blank	2	Char
27	FQ1_Sx_Second_Any	FQ1_Sx_second_any		Did you have any symptoms around the time of this positive COVID-19 test or physician diagnosis?	0, 1, 98, 99	No, Yes, Unsure, Blank	2	Char
28	FQ1_Sx_second_fever	FQ1_Sx_second_fever		Select the symptoms that you had around the time of your SECOND positive COVID-19 test. Please do... - Experienced? - Fever	0, 1, 98, 99	No, Yes, Unsure, Blank	2	Char
29	FQ1_Sx_second_muscle_ache	FQ1_Sx_second_muscle_ache		Select the symptoms that you had around the time of your SECOND positive COVID-19 test. Please do... - Experienced? - Muscle or body aches	0, 1, 98, 99	No, Yes, Unsure, Blank	2	Char
30	FQ1_Sx_second_headache	FQ1_Sx_second_headache		Select the symptoms that you had around the time of your SECOND positive COVID-19 test. Please do... - Experienced? - Headache	0, 1, 98, 99	No, Yes, Unsure, Blank	2	Char
31	FQ1_Sx_second_sore_throat	FQ1_Sx_second_sore_throat		Select the symptoms that you had around the time of your SECOND positive COVID-19 test. Please do... - Experienced? - Sore throat	0, 1, 98, 99	No, Yes, Unsure, Blank	2	Char
32	FQ1_Sx_second_NVD	FQ1_Sx_second_NVD		Select the symptoms that you had around the time of your SECOND positive COVID-19 test. Please do... - Experienced? - Nausea, vomiting, or diarrhea	0, 1, 98, 99	No, Yes, Unsure, Blank	2	Char
33	FQ1_Sx_second_fatigue	FQ1_Sx_second_fatigue		Select the symptoms that you had around the time of your SECOND positive COVID-19 test. Please do... - Experienced? - Extreme fatigue	0, 1, 98, 99	No, Yes, Unsure, Blank	2	Char
34	FQ1_Sx_second_con_runny_nose	FQ1_Sx_second_con_runny_nose		Select the symptoms that you had around the time of your SECOND positive COVID-19 test. Please do... - Experienced? - Congestion or runny nose	0, 1, 98, 99	No, Yes, Unsure, Blank	2	Char
35	FQ1_Sx_second_cough	FQ1_Sx_second_cough		Select the symptoms that you had around the time of your SECOND positive COVID-19 test. Please do... - Experienced? - Cough	0, 1, 98, 99	No, Yes, Unsure, Blank	2	Char
36	FQ1_Sx_second_SOB_diffbreathing	FQ1_Sx_second_SOB_diffbreathing		Select the symptoms that you had around the time of your SECOND positive COVID-19 test. Please do... - Experienced? - Shortness of breath or difficulty breathing	0, 1, 98, 99	No, Yes, Unsure, Blank	2	Char
37	FQ1_Sx_second_loss_smell_taste	FQ1_Sx_second_loss_smell_taste		Select the symptoms that you had around the time of your SECOND positive COVID-19 test. Please do... - Experienced? - Loss of taste or smell	0, 1, 98, 99	No, Yes, Unsure, Blank	2	Char
38	FQ1_Sx_second_cognition	FQ1_Sx_second_cognition		Select the symptoms that you had around the time of your FIRST (or only) positive COVID-19 test.... - Experienced? - Trouble concentrating, also known as "brain fog" Select the symptoms that you had around the time of your FIRST (or only) positive COVID-19 test.... - Experienced? - Problems with memory	0, 1, 98, 99	No, Yes, Unsure, Blank	2	Char
39	FQ1_Hospitalized_second	FQ1_Hospitalized_second	11. Were you hospitalized for COVID-19 for your second infection? Choose the answer that best applies.	Were you hospitalized because of this illness?			2	Char
39			No	No	0	No	2	Char
39				Yes	1	Yes	2	Char
39			Yes, I was hospitalized and admitted to the intensive care unit		2	Yes_Hosp_ICU	2	Char
39			Yes, I was hospitalized but not admitted to the intensive care unit		3	Yes_Hosp	2	Char
39			Unsure		98	Unsure	2	Char
39			Blank	Blank	99	Blank	2	Char
40	FQ1_COVID_Inf_Pos_third	FQ1_COV_Inf_Pos_third	8. Was your third infection from the COVID-19 virus confirmed?	(See Field No 4)			2	Char
40			Yes, and my infection was confirmed by a diagnostic test (nose swab, throat swab, saliva test) or a healthcare provider (or both)	Yes	1	Yes_Dx_HCP	2	Char
40			No, I think I have been infected but it has not been confirmed by a test or diagnosis		3	Yes_Unconfirmed	2	Char
40			No	No	0	No	2	Char
40			Unsure		98	Unsure	2	Char
40			Blank	Blank	99	Blank	2	Char
41	FQ1_COV_Inf_Pos_third_Test_Type	FQ1_COV_Inf_Pos_third_test_type		Which type of COVID-19 test did you have?	1, 2, 3, 4, 98, 99	PCR, Antigen, Antibody, Diagnosed by Physician, Unsure, Blank	2	Char
42	FQ1_Date_Inf_Pos_third_year	FQ1_Date_Inf_Pos_third_year		When did you have your third positive COVID-19 test or physician diagnosis since your last survey? - Year - Please select:	2019-2022, 9999	9999 for Blank	4	Char
43	FQ1_Date_Inf_Pos_third_month	FQ1_Date_Inf_Pos_third_month		When did you have your third positive COVID-19 test or physician diagnosis since your last survey? - Month - Please select:	01-12, 99	99 for Blank	2	Char
44	FQ1_Date_Inf_Pos_third_day	FQ1_Date_Inf_Pos_third_day		When did you have your third positive COVID-19 test or physician diagnosis since your last survey? - Day - Please select:	01-31, 99	99 for Blank	2	Char
45	FQ1_Sx_third_Any	FQ1_Sx_third_any		Did you have any symptoms around the time of this positive COVID-19 test or physician diagnosis?	0, 1, 98, 99	No, Yes, Unsure, Blank	2	Char
46	FQ1_Sx_third_fever	FQ1_Sx_third_fever		Select the symptoms that you had around the time of your THIRD positive COVID-19 test. Please do... - Experienced? - Fever	0, 1, 98, 99	No, Yes, Unsure, Blank	2	Char
47	FQ1_Sx_third_muscle_ache	FQ1_Sx_third_muscle_ache		Select the symptoms that you had around the time of your THIRD positive COVID-19 test. Please do... - Experienced? - Muscle or body aches	0, 1, 98, 99	No, Yes, Unsure, Blank	2	Char
48	FQ1_Sx_third_headache	FQ1_Sx_third_headache		Select the symptoms that you had around the time of your THIRD positive COVID-19 test. Please do... - Experienced? - Headache	0, 1, 98, 99	No, Yes, Unsure, Blank	2	Char
49	FQ1_Sx_third_sore_throat	FQ1_Sx_third_sore_throat		Select the symptoms that you had around the time of your THIRD positive COVID-19 test. Please do... - Experienced? - Sore throat	0, 1, 98, 99	No, Yes, Unsure, Blank	2	Char
50	FQ1_Sx_third_NVD	FQ1_Sx_third_NVD		Select the symptoms that you had around the time of your THIRD positive COVID-19 test. Please do... - Experienced? - Nausea, vomiting, or diarrhea	0, 1, 98, 99	No, Yes, Unsure, Blank	2	Char
51	FQ1_Sx_third_fatigue	FQ1_Sx_third_fatigue		Select the symptoms that you had around the time of your THIRD positive COVID-19 test. Please do... - Experienced? - Extreme fatigue	0, 1, 98, 99	No, Yes, Unsure, Blank	2	Char
52	FQ1_Sx_third_con_runny_nose	FQ1_Sx_third_con_runny_nose		Select the symptoms that you had around the time of your THIRD positive COVID-19 test. Please do... - Experienced? - Congestion or runny nose	0, 1, 98, 99	No, Yes, Unsure, Blank	2	Char
53	FQ1_Sx_third_cough	FQ1_Sx_third_cough		Select the symptoms that you had around the time of your THIRD positive COVID-19 test. Please do... - Experienced? - Cough	0, 1, 98, 99	No, Yes, Unsure, Blank	2	Char
54	FQ1_Sx_third_SOB_diffbreathing	FQ1_Sx_third_SOB_diffbreathing		Select the symptoms that you had around the time of your THIRD positive COVID-19 test. Please do... - Experienced? - Shortness of breath or difficulty breathing	0, 1, 98, 99	No, Yes, Unsure, Blank	2	Char
55	FQ1_Sx_third_loss_smell_taste	FQ1_Sx_third_loss_smell_taste		Select the symptoms that you had around the time of your THIRD positive COVID-19 test. Please do... - Experienced? - Loss of taste or smell	0, 1, 98, 99	No, Yes, Unsure, Blank	2	Char
56	FQ1_Sx_third_cognition	FQ1_Sx_third_cognition		Select the symptoms that you had around the time of your FIRST (or only) positive COVID-19 test.... - Experienced? - Trouble concentrating, also known as "brain fog" Select the symptoms that you had around the time of your FIRST (or only) positive COVID-19 test.... - Experienced? - Problems with memory	0, 1, 98, 99	No, Yes, Unsure, Blank	2	Char
57	FQ1_Hospitalized_third	FQ1_Hospitalized_third	11. Were you hospitalized for COVID-19 for your third infection? Choose the answer that best applies.	Were you hospitalized because of this illness?			2	Char
57			No	No	0	No	2	Char
57				Yes	1	Yes	2	Char
57			Yes, I was hospitalized and admitted to the intensive care unit		2	Yes_Hosp_ICU	2	Char
57			Yes, I was hospitalized but not admitted to the intensive care unit		3	Yes_Hosp	2	Char
57			Unsure		98	Unsure	2	Char
57			Blank	Blank	99	Blank	2	Char
58	FQ1_COVID_Inf_Pos_fourth	FQ1_COV_Inf_Pos_fourth	8. Was your fourth infection from the COVID-19 virus confirmed?	(See Field No 4)			2	Char
58			Yes, and my infection was confirmed by a diagnostic test (nose swab, throat swab, saliva test) or a healthcare provider (or both)	Yes	1	Yes_Dx_HCP	2	Char
58			No, I think I have been infected but it has not been confirmed by a test or diagnosis		3	Yes_Unconfirmed	2	Char
58			No	No	0	No	2	Char
58			Unsure		98	Unsure	2	Char
58			Blank	Blank	99	Blank	2	Char
59	FQ1_COV_Inf_Pos_fourth_Test_Type	FQ1_COV_Inf_Pos_fourth_test_type		Which type of COVID-19 test did you have?	1, 2, 3, 4, 98, 99	PCR, Antigen, Antibody, Diagnosed by Physician, Unsure, Blank	2	Char
60	FQ1_Date_Inf_Pos_fourth_year	FQ1_Date_Inf_Pos_fourth_year		When did you have your fourth positive COVID-19 test or physician diagnosis since your last survey? - Year - Please select:	2019-2022, 9999	9999 for Blank	4	Char
61	FQ1_Date_Inf_Pos_fourth_month	FQ1_Date_Inf_Pos_fourth_month		When did you have your fourth positive COVID-19 test or physician diagnosis since your last survey? - Month - Please select:	01-12, 99	99 for Blank	2	Char
62	FQ1_Date_Inf_Pos_fourth_day	FQ1_Date_Inf_Pos_fourth_day		When did you have your fourth positive COVID-19 test or physician diagnosis since your last survey? - Day - Please select:	01-31, 99	99 for Blank	2	Char
63	FQ1_Sx_fourth_Any	FQ1_Sx_fourth_any		Did you have any symptoms around the time of this positive COVID-19 test or physician diagnosis?	0, 1, 98, 99	No, Yes, Unsure, Blank	2	Char
64	FQ1_Sx_fourth_fever	FQ1_Sx_fourth_fever		Select the symptoms that you had around the time of your FOURTH positive COVID-19 test. Please do... - Experienced? - Fever	0, 1, 98, 99	No, Yes, Unsure, Blank	2	Char
65	FQ1_Sx_fourth_muscle_ache	FQ1_Sx_fourth_muscle_ache		Select the symptoms that you had around the time of your FOURTH positive COVID-19 test. Please do... - Experienced? - Muscle or body aches	0, 1, 98, 99	No, Yes, Unsure, Blank	2	Char
66	FQ1_Sx_fourth_headache	FQ1_Sx_fourth_headache		Select the symptoms that you had around the time of your FOURTH positive COVID-19 test. Please do... - Experienced? - Headache	0, 1, 98, 99	No, Yes, Unsure, Blank	2	Char
67	FQ1_Sx_fourth_sore_throat	FQ1_Sx_fourth_sore_throat		Select the symptoms that you had around the time of your FOURTH positive COVID-19 test. Please do... - Experienced? - Sore throat	0, 1, 98, 99	No, Yes, Unsure, Blank	2	Char
68	FQ1_Sx_fourth_NVD	FQ1_Sx_fourth_NVD		Select the symptoms that you had around the time of your FOURTH positive COVID-19 test. Please do... - Experienced? - Nausea, vomiting, or diarrhea	0, 1, 98, 99	No, Yes, Unsure, Blank	2	Char
69	FQ1_Sx_fourth_fatigue	FQ1_Sx_fourth_fatigue		Select the symptoms that you had around the time of your FOURTH positive COVID-19 test. Please do... - Experienced? - Extreme fatigue	0, 1, 98, 99	No, Yes, Unsure, Blank	2	Char
70	FQ1_Sx_fourth_con_runny_nose	FQ1_Sx_fourth_con_runny_nose		Select the symptoms that you had around the time of your FOURTH positive COVID-19 test. Please do... - Experienced? - Congestion or runny nose	0, 1, 98, 99	No, Yes, Unsure, Blank	2	Char
71	FQ1_Sx_fourth_cough	FQ1_Sx_fourth_cough		Select the symptoms that you had around the time of your FOURTH positive COVID-19 test. Please do... - Experienced? - Cough	0, 1, 98, 99	No, Yes, Unsure, Blank	2	Char
72	FQ1_Sx_fourth_SOB_diffbreathing	FQ1_Sx_fourth_SOB_diffbreathing		Select the symptoms that you had around the time of your FOURTH positive COVID-19 test. Please do... - Experienced? - Shortness of breath or difficulty breathing	0, 1, 98, 99	No, Yes, Unsure, Blank	2	Char
73	FQ1_Sx_fourth_loss_smell_taste	FQ1_Sx_fourth_loss_smell_taste		Select the symptoms that you had around the time of your FOURTH positive COVID-19 test. Please do... - Experienced? - Loss of taste or smell	0, 1, 98, 99	No, Yes, Unsure, Blank	2	Char
74	FQ1_Sx_fourth_cognition	FQ1_Sx_fourth_cognition		Select the symptoms that you had around the time of your FIRST (or only) positive COVID-19 test.... - Experienced? - Trouble concentrating, also known as "brain fog" Select the symptoms that you had around the time of your FIRST (or only) positive COVID-19 test.... - Experienced? - Problems with memory	0, 1, 98, 99	No, Yes, Unsure, Blank	2	Char
75	FQ1_Hospitalized_fourth	FQ1_Hospitalized_fourth	11. Were you hospitalized for COVID-19 for your fourth infection? Choose the answer that best applies.	Were you hospitalized because of this illness?			2	Char
75			No	No	0	No	2	Char
75				Yes	1	Yes	2	Char
75			Yes, I was hospitalized and admitted to the intensive care unit		2	Yes_Hosp_ICU	2	Char
75			Yes, I was hospitalized but not admitted to the intensive care unit		3	Yes_Hosp	2	Char
75			Unsure		98	Unsure	2	Char
75			Blank	Blank	99	Blank	2	Char
76	FQ1_COVID_Inf_Pos_fifth	FQ1_COV_Inf_Pos_fifth	8. Was your fifth infection from the COVID-19 virus confirmed?	(See Field No 4)			2	Char
76			Yes, and my infection was confirmed by a diagnostic test (nose swab, throat swab, saliva test) or a healthcare provider (or both)	Yes	1	Yes_Dx_HCP	2	Char
76			No, I think I have been infected but it has not been confirmed by a test or diagnosis		3	Yes_Unconfirmed	2	Char
76			No	No	0	No	2	Char
76			Unsure		98	Unsure	2	Char
76			Blank	Blank	99	Blank	2	Char
77	FQ1_COV_Inf_Pos_fifth_Test_Type	FQ1_COV_Inf_Pos_fifth_test_type		Which type of COVID-19 test did you have?	1, 2, 3, 4, 98, 99	PCR, Antigen, Antibody, Diagnosed by Physician, Unsure, Blank	2	Char
78	FQ1_Date_Inf_Pos_fifth_year	FQ1_Date_Inf_Pos_fifth_year		When did you have your fifth positive COVID-19 test or physician diagnosis since your last survey? - Year - Please select:	2019-2022, 9999	9999 for Blank	4	Char
79	FQ1_Date_Inf_Pos_fifth_month	FQ1_Date_Inf_Pos_fifth_month		When did you have your fifth positive COVID-19 test or physician diagnosis since your last survey? - Month - Please select:	01-12, 99	99 for Blank	2	Char
80	FQ1_Date_Inf_Pos_fifth_day	FQ1_Date_Inf_Pos_fifth_day		When did you have your fifth positive COVID-19 test or physician diagnosis since your last survey? - Day - Please select:	01-31, 99	99 for Blank	2	Char
81	FQ1_Sx_fifth_Any	FQ1_Sx_fifth_any		Did you have any symptoms around the time of this positive COVID-19 test or physician diagnosis?	0, 1, 98, 99	No, Yes, Unsure, Blank	2	Char
82	FQ1_Sx_fifth_fever	FQ1_Sx_fifth_fever		Select the symptoms that you had around the time of your FIFTH positive COVID-19 test. Please do... - Experienced? - Fever	0, 1, 98, 99	No, Yes, Unsure, Blank	2	Char
83	FQ1_Sx_fifth_muscle_ache	FQ1_Sx_fifth_muscle_ache		Select the symptoms that you had around the time of your FIFTH positive COVID-19 test. Please do... - Experienced? - Muscle or body aches	0, 1, 98, 99	No, Yes, Unsure, Blank	2	Char
84	FQ1_Sx_fifth_headache	FQ1_Sx_fifth_headache		Select the symptoms that you had around the time of your FIFTH positive COVID-19 test. Please do... - Experienced? - Headache	0, 1, 98, 99	No, Yes, Unsure, Blank	2	Char
85	FQ1_Sx_fifth_sore_throat	FQ1_Sx_fifth_sore_throat		Select the symptoms that you had around the time of your FIFTH positive COVID-19 test. Please do... - Experienced? - Sore throat	0, 1, 98, 99	No, Yes, Unsure, Blank	2	Char
86	FQ1_Sx_fifth_NVD	FQ1_Sx_fifth_NVD		Select the symptoms that you had around the time of your FIFTH positive COVID-19 test. Please do... - Experienced? - Nausea, vomiting, or diarrhea	0, 1, 98, 99	No, Yes, Unsure, Blank	2	Char
87	FQ1_Sx_fifth_fatigue	FQ1_Sx_fifth_fatigue		Select the symptoms that you had around the time of your FIFTH positive COVID-19 test. Please do... - Experienced? - Extreme fatigue	0, 1, 98, 99	No, Yes, Unsure, Blank	2	Char
88	FQ1_Sx_fifth_con_runny_nose	FQ1_Sx_fifth_con_runny_nose		Select the symptoms that you had around the time of your FIFTH positive COVID-19 test. Please do... - Experienced? - Congestion or runny nose	0, 1, 98, 99	No, Yes, Unsure, Blank	2	Char
89	FQ1_Sx_fifth_cough	FQ1_Sx_fifth_cough		Select the symptoms that you had around the time of your FIFTH positive COVID-19 test. Please do... - Experienced? - Cough	0, 1, 98, 99	No, Yes, Unsure, Blank	2	Char
90	FQ1_Sx_fifth_SOB_diffbreathing	FQ1_Sx_fifth_SOB_diffbreathing		Select the symptoms that you had around the time of your FIFTH positive COVID-19 test. Please do... - Experienced? - Shortness of breath or difficulty breathing	0, 1, 98, 99	No, Yes, Unsure, Blank	2	Char
91	FQ1_Sx_fifth_loss_smell_taste	FQ1_Sx_fifth_loss_smell_taste		Select the symptoms that you had around the time of your FIFTH positive COVID-19 test. Please do... - Experienced? - Loss of taste or smell	0, 1, 98, 99	No, Yes, Unsure, Blank	2	Char
92	FQ1_Sx_fifth_cognition	FQ1_Sx_fifth_cognition		Select the symptoms that you had around the time of your FIRST (or only) positive COVID-19 test.... - Experienced? - Trouble concentrating, also known as "brain fog" Select the symptoms that you had around the time of your FIRST (or only) positive COVID-19 test.... - Experienced? - Problems with memory	0, 1, 98, 99	No, Yes, Unsure, Blank	2	Char
93	FQ1_Hospitalized_fifth	FQ1_Hospitalized_fifth	11. Were you hospitalized for COVID-19 for your fifth infection? Choose the answer that best applies.	Were you hospitalized because of this illness?			2	Char
93			No	No	0	No	2	Char
93				Yes	1	Yes	2	Char
93			Yes, I was hospitalized and admitted to the intensive care unit		2	Yes_Hosp_ICU	2	Char
93			Yes, I was hospitalized but not admitted to the intensive care unit		3	Yes_Hosp	2	Char
93			Unsure		98	Unsure	2	Char
93			Blank	Blank	99	Blank	2	Char
94	FQ1_COVID_Vax_Dose	FQ1_COV_Vax_dose		2. Have you received a COVID-19 vaccine? This is also known as a SARS-CoV-2 vaccine. Yes, No Note: Only answers in bold were available in VRI Follow-up 1 Questionnaire	0, 1, 2, 3, 4, 5, 98, 99	0 doses, 1 doses, 2 doses, 3 doses, 4 doses, 5 doses, IDK/Unsure, Blank	2	Char
95	FQ1_Vax_Dose1_name	FQ1_Vax_Dose1_name		Please refer to your vaccination card to provide the following for any vaccines or boosters recei... - Select Vaccine Name - Additional COVID-19 Vaccination 1 Please refer to your vaccination card to provide the following for any vaccines or boosters recei... - If Other: - Additional COVID-19 Vaccination 1 - Enter name of other vaccine	1, 2, 3, 4, 5, 6, 98, 99	Pfizer, Moderna, JNJ, AstraZeneca, Novavax, Other, Don't Know, Blank	2	Char
96	FQ1_Vax_Dose1_year	FQ1_Vax_Dose1_year		Please refer to your vaccination card to provide the following for any vaccines or boosters recei... - Date Received: Year - Additional COVID-19 Vaccination 1	2020-2022, 9999	9999 for Blank	4	Char
97	FQ1_Vax_Dose1_month	FQ1_Vax_Dose1_month		Please refer to your vaccination card to provide the following for any vaccines or boosters recei... - Date Received: Month - Additional COVID-19 Vaccination 1	01-12, 99	99 for Blank	2	Char
98	FQ1_Vax_Dose1_day	FQ1_Vax_Dose1_day		Please refer to your vaccination card to provide the following for any vaccines or boosters recei... - Date Received: Day - Additional COVID-19 Vaccination 1	01-31, 99	99 for Blank	2	Char
99	FQ1_Vax_Dose1_Text	FQ1_Vax_Dose1_text		Please refer to your vaccination card to provide the following for any vaccines or boosters recei... - If Other: - Additional COVID-19 Vaccination 1 - Enter name of other vaccine			300	Char
100	FQ1_Vax_Dose2_name	FQ1_Vax_Dose2_name		Please refer to your vaccination card to provide the following for any vaccines or boosters recei... - Select Vaccine Name - Additional COVID-19 Vaccination 2 Please refer to your vaccination card to provide the following for any vaccines or boosters recei... - If Other: - Additional COVID-19 Vaccination 2 - Enter name of other vaccine	1, 2, 3, 4, 5, 6, 98, 99	Pfizer, Moderna, JNJ, AstraZeneca, Novavax, Other, Don't Know, Blank	2	Char
101	FQ1_Vax_Dose2_year	FQ1_Vax_Dose2_year		Please refer to your vaccination card to provide the following for any vaccines or boosters recei... - Date Received: Year - Additional COVID-19 Vaccination 2	2020-2022, 9999	9999 for Blank	4	Char
102	FQ1_Vax_Dose2_month	FQ1_Vax_Dose2_month		Please refer to your vaccination card to provide the following for any vaccines or boosters recei... - Date Received: Month - Additional COVID-19 Vaccination 2	01-12, 99	99 for Blank	2	Char
103	FQ1_Vax_Dose2_day	FQ1_Vax_Dose2_day		Please refer to your vaccination card to provide the following for any vaccines or boosters recei... - Date Received: Day - Additional COVID-19 Vaccination 2	01-31, 99	99 for Blank	2	Char
104	FQ1_Vax_Dose2_Text	FQ1_Vax_Dose2_text		Please refer to your vaccination card to provide the following for any vaccines or boosters recei... - If Other: - Additional COVID-19 Vaccination 2 - Enter name of other vaccine			300	Char
105	FQ1_Vax_Dose3_name	FQ1_Vax_Dose3_name		Please refer to your vaccination card to provide the following for any vaccines or boosters recei... - Select Vaccine Name - Additional COVID-19 Vaccination 3 Please refer to your vaccination card to provide the following for any vaccines or boosters recei... - If Other: - Additional COVID-19 Vaccination 3 - Enter name of other vaccine	1, 2, 3, 4, 5, 6, 98, 99	Pfizer, Moderna, JNJ, AstraZeneca, Novavax, Other, Don't Know, Blank	2	Char
106	FQ1_Vax_Dose3_year	FQ1_Vax_Dose3_year		Please refer to your vaccination card to provide the following for any vaccines or boosters recei... - Date Received: Year - Additional COVID-19 Vaccination 3	2020-2022, 9999	9999 for Blank	4	Char
107	FQ1_Vax_Dose3_month	FQ1_Vax_Dose3_month		Please refer to your vaccination card to provide the following for any vaccines or boosters recei... - Date Received: Month - Additional COVID-19 Vaccination 3	01-12, 99	99 for Blank	2	Char
108	FQ1_Vax_Dose3_day	FQ1_Vax_Dose3_day		Please refer to your vaccination card to provide the following for any vaccines or boosters recei... - Date Received: Day - Additional COVID-19 Vaccination 3	01-31, 99	99 for Blank	2	Char
109	FQ1_Vax_Dose3_Text	FQ1_Vax_Dose3_text		Please refer to your vaccination card to provide the following for any vaccines or boosters recei... - If Other: - Additional COVID-19 Vaccination 3 - Enter name of other vaccine			300	Char
110	FQ1_Vax_Dose4_name	FQ1_Vax_Dose4_name		Please refer to your vaccination card to provide the following for any vaccines or boosters recei... - Select Vaccine Name - Additional COVID-19 Vaccination 4 Please refer to your vaccination card to provide the following for any vaccines or boosters recei... - If Other: - Additional COVID-19 Vaccination 4 - Enter name of other vaccine	1, 2, 3, 4, 5, 6, 98, 99	Pfizer, Moderna, JNJ, AstraZeneca, Novavax, Other, Don't Know, Blank	2	Char
111	FQ1_Vax_Dose4_year	FQ1_Vax_Dose4_year		Please refer to your vaccination card to provide the following for any vaccines or boosters recei... - Date Received: Year - Additional COVID-19 Vaccination 4	2020-2022, 9999	9999 for Blank	4	Char
112	FQ1_Vax_Dose4_month	FQ1_Vax_Dose4_month		Please refer to your vaccination card to provide the following for any vaccines or boosters recei... - Date Received: Month - Additional COVID-19 Vaccination 4	01-12, 99	99 for Blank	2	Char
113	FQ1_Vax_Dose4_day	FQ1_Vax_Dose4_day		Please refer to your vaccination card to provide the following for any vaccines or boosters recei... - Date Received: Day - Additional COVID-19 Vaccination 4	01-31, 99	99 for Blank	2	Char
114	FQ1_Vax_Dose4_Text	FQ1_Vax_Dose4_text		Please refer to your vaccination card to provide the following for any vaccines or boosters recei... - If Other: - Additional COVID-19 Vaccination 4 - Enter name of other vaccine			300	Char
115	FQ1_Vax_Dose5_name	FQ1_Vax_Dose5_name		n/a; VRI only asks for 4 additional vaccines since last survey	1, 2, 3, 4, 5, 6, 98, 99	Pfizer, Moderna, JNJ, AstraZeneca, Novavax, Other, Don't Know, Blank	2	Char
116	FQ1_Vax_Dose5_year	FQ1_Vax_Dose5_year		n/a; VRI only asks for 4 additional vaccines since last survey	2020-2022, 9999	9999 for Blank	4	Char
117	FQ1_Vax_Dose5_month	FQ1_Vax_Dose5_month		n/a; VRI only asks for 4 additional vaccines since last survey	01-12, 99	99 for Blank	2	Char
118	FQ1_Vax_Dose5_day	FQ1_Vax_Dose5_day		n/a; VRI only asks for 4 additional vaccines since last survey	01-31, 99	99 for Blank	2	Char
119	FQ1_Vax_Dose5_Text	FQ1_Vax_Dose5_text		n/a; VRI only asks for 4 additional vaccines since last survey			300	Char

## Sheet: Comb_Srvy_FQ2
Summary of edits:	Added column Requested VarName
light orange	denotes capitalization requests for consistency in case-sensitive programs
Common ARC/VRI CDC Follow-Up Survey Fields QUARTER 2 (last updated 16DEC2022)
File format: Comma Separated Values (csv)
File name: <BCO>_RDC_Q2_Survey_<YYYYMMDD>.csv
Source: Westat
Destination: ARC and VRI
Field_No	ARC VarName	VTL VarName	ARC questionnaire (LCvx.xx)	VRI questionnaire (Followup 2)	Response values	Description	Length	Format
1	Donor_ID	Donor_ID			ARCXXXXXXX VTLXXXXXXX	BCO assigned donor identifier; max 10 characters	10	Char
2	BCO	BCO			ARC, VTL	American Red Cross, Vitalant	3	Char
3	FQ2_Date_Survey_Completion	FQ2_Date_Survey_completion			MM/DD/YYYY		10	Char
4	FQ2_COVID_Inf_Pos_first	FQ2_COV_Inf_Pos_first	1. Since your previous survey submission, have you been infected by SARS-CoV-2, the virus that causes COVID-19? (If you have been infected more than once, please answer for your earliest infection).	Outside of COVID-19 antibody testing of your blood donation(s), since your last survey have you had a positive COVID-19 result based on a swab test (a sample was collected from your inside your nose or throat), a saliva (spit) sample, or been diagnosed by a physician as having COVID-19?			2	Char
4			Yes, and my infection was confirmed by a diagnostic test (nose swab, throat swab, saliva test) or a healthcare provider (or both)	Yes	1	Yes_Dx_HCP	2	Char
4			Yes, but my infection was confirmed only by a blood test (antibody test, such as from Red Cross)		2	Yes_Sero	2	Char
4			Yes, I think I have been infected but it has not been confirmed by a test or diagnosis		3	Yes_Unconfirmed	2	Char
4			No	No	0	No	2	Char
4			Unsure		98	Unsure	2	Char
4			Blank	n/a to VRI b/c question is required	99	Blank	2	Char
5	FQ2_COV_Inf_Pos_first_Test_Type	FQ2_COV_Inf_Pos_first_test_type		Which type of COVID-19 test did you have?	1, 2, 3, 4, 98, 99	PCR, Antigen, Antibody, Diagnosed by Physician, Unsure, Blank	2	Char
6	FQ2_Date_Inf_Pos_first_year	FQ2_Date_Inf_Pos_first_year		When did you have your first positive COVID-19 test or physician diagnosis since your last survey? - Year - Please select:	2019-2022, 9999	9999 for Blank	4	Char
7	FQ2_Date_Inf_Pos_first_month	FQ2_Date_Inf_Pos_first_month		When did you have your first positive COVID-19 test or physician diagnosis since your last survey? - Month - Please select:	01-12, 99	99 for Blank	2	Char
8	FQ2_Date_Inf_Pos_first_day	FQ2_Date_Inf_Pos_first_day		When did you have your first positive COVID-19 test or physician diagnosis since your last survey? - Day - Please select:	01-31, 99	99 for Blank	2	Char
9	FQ2_Sx_First_Any	FQ2_Sx_first_any		Did you have any symptoms around the time of this positive COVID-19 test or physician diagnosis?	0, 1, 98, 99	No, Yes, Unsure, Blank	2	Char
10	FQ2_Sx_first_fever	FQ2_Sx_first_fever		Select the symptoms that you had around the time of your FIRST (or only) positive COVID-19 test.... - Experienced? - Fever	0, 1, 98, 99	No, Yes, Unsure, Blank	2	Char
11	FQ2_Sx_first_muscle_ache	FQ2_Sx_first_muscle_ache		Select the symptoms that you had around the time of your FIRST (or only) positive COVID-19 test.... - Experienced? - Muscle or body aches	0, 1, 98, 99	No, Yes, Unsure, Blank	2	Char
12	FQ2_Sx_first_headache	FQ2_Sx_first_headache		Select the symptoms that you had around the time of your FIRST (or only) positive COVID-19 test.... - Experienced? - Headache	0, 1, 98, 99	No, Yes, Unsure, Blank	2	Char
13	FQ2_Sx_first_sore_throat	FQ2_Sx_first_sore_throat		Select the symptoms that you had around the time of your FIRST (or only) positive COVID-19 test.... - Experienced? - Sore throat	0, 1, 98, 99	No, Yes, Unsure, Blank	2	Char
14	FQ2_Sx_first_NVD	FQ2_Sx_first_NVD		Select the symptoms that you had around the time of your FIRST (or only) positive COVID-19 test.... - Experienced? - Nausea, vomiting, or diarrhea	0, 1, 98, 99	No, Yes, Unsure, Blank	2	Char
15	FQ2_Sx_first_fatigue	FQ2_Sx_first_fatigue		Select the symptoms that you had around the time of your FIRST (or only) positive COVID-19 test.... - Experienced? - Extreme fatigue	0, 1, 98, 99	No, Yes, Unsure, Blank	2	Char
16	FQ2_Sx_first_con_runny_nose	FQ2_Sx_first_con_runny_nose		Select the symptoms that you had around the time of your FIRST (or only) positive COVID-19 test.... - Experienced? - Congestion or runny nose	0, 1, 98, 99	No, Yes, Unsure, Blank	2	Char
17	FQ2_Sx_first_cough	FQ2_Sx_first_cough		Select the symptoms that you had around the time of your FIRST (or only) positive COVID-19 test.... - Experienced? - Cough	0, 1, 98, 99	No, Yes, Unsure, Blank	2	Char
18	FQ2_Sx_first_SOB_diffbreathing	FQ2_Sx_first_SOB_diffbreathing		Select the symptoms that you had around the time of your FIRST (or only) positive COVID-19 test.... - Experienced? - Shortness of breath or difficulty breathing	0, 1, 98, 99	No, Yes, Unsure, Blank	2	Char
19	FQ2_Sx_first_loss_smell_taste	FQ2_Sx_first_loss_smell_taste		Select the symptoms that you had around the time of your FIRST (or only) positive COVID-19 test.... - Experienced? - Loss of taste or smell	0, 1, 98, 99	No, Yes, Unsure, Blank	2	Char
20	FQ2_Sx_first_cognition	FQ2_Sx_first_cognition		Select the symptoms that you had around the time of your FIRST (or only) positive COVID-19 test.... - Experienced? - Trouble concentrating, also known as "brain fog" Select the symptoms that you had around the time of your FIRST (or only) positive COVID-19 test.... - Experienced? - Problems with memory	0, 1, 98, 99	No, Yes, Unsure, Blank	2	Char
21	FQ2_Hospitalized_first	FQ2_Hospitalized_first	6. Were you hospitalized for COVID-19 for your first infection? Choose the answer that best applies.	Were you hospitalized because of this illness?			2	Char
21			No	No	0	No	2	Char
21				Yes	1	Yes	2	Char
21			Yes, I was hospitalized and admitted to the intensive care unit		2	Yes_Hosp_ICU	2	Char
21			Yes, I was hospitalized but not admitted to the intensive care unit		3	Yes_Hosp_NoICU	2	Char
21			Unsure		98	Unsure	2	Char
21			Blank	Blank	99	Blank	2	Char
22	FQ2_COVID_Inf_Pos_second	FQ2_COV_Inf_Pos_second	8. Was your second infection from the COVID-19 virus confirmed?	(See Field No 4)			2	Char
22			Yes, and my infection was confirmed by a diagnostic test (nose swab, throat swab, saliva test) or a healthcare provider (or both)	Yes	1	Yes_Dx_HCP	2	Char
22			No, I think I have been infected but it has not been confirmed by a test or diagnosis		3	Yes_Unconfirmed	2	Char
22			No	No	0	No	2	Char
22			Unsure		98	Unsure	2	Char
22			Blank	Blank	99	Blank	2	Char
23	FQ2_COV_Inf_Pos_second_Test_Type	FQ2_COV_Inf_Pos_second_test_type		Which type of COVID-19 test did you have?	1, 2, 3, 4, 98, 99	PCR, Antigen, Antibody, Diagnosed by Physician, Unsure, Blank	2	Char
24	FQ2_Date_Inf_Pos_second_year	FQ2_Date_Inf_Pos_second_year		When did you have your second positive COVID-19 test or physician diagnosis since your last survey? - Year - Please select:	2019-2022, 9999	9999 for Blank	4	Char
25	FQ2_Date_Inf_Pos_second_month	FQ2_Date_Inf_Pos_second_month		When did you have your second positive COVID-19 test or physician diagnosis since your last survey? - Month - Please select:	01-12, 99	99 for Blank	2	Char
26	FQ2_Date_Inf_Pos_second_day	FQ2_Date_Inf_Pos_second_day		When did you have your second positive COVID-19 test or physician diagnosis since your last survey? - Day - Please select:	01-31, 99	99 for Blank	2	Char
27	FQ2_Sx_Second_Any	FQ2_Sx_second_any		Did you have any symptoms around the time of this positive COVID-19 test or physician diagnosis?	0, 1, 98, 99	No, Yes, Unsure, Blank	2	Char
28	FQ2_Sx_second_fever	FQ2_Sx_second_fever		Select the symptoms that you had around the time of your SECOND positive COVID-19 test. Please do... - Experienced? - Fever	0, 1, 98, 99	No, Yes, Unsure, Blank	2	Char
29	FQ2_Sx_second_muscle_ache	FQ2_Sx_second_muscle_ache		Select the symptoms that you had around the time of your SECOND positive COVID-19 test. Please do... - Experienced? - Muscle or body aches	0, 1, 98, 99	No, Yes, Unsure, Blank	2	Char
30	FQ2_Sx_second_headache	FQ2_Sx_second_headache		Select the symptoms that you had around the time of your SECOND positive COVID-19 test. Please do... - Experienced? - Headache	0, 1, 98, 99	No, Yes, Unsure, Blank	2	Char
31	FQ2_Sx_second_sore_throat	FQ2_Sx_second_sore_throat		Select the symptoms that you had around the time of your SECOND positive COVID-19 test. Please do... - Experienced? - Sore throat	0, 1, 98, 99	No, Yes, Unsure, Blank	2	Char
32	FQ2_Sx_second_NVD	FQ2_Sx_second_NVD		Select the symptoms that you had around the time of your SECOND positive COVID-19 test. Please do... - Experienced? - Nausea, vomiting, or diarrhea	0, 1, 98, 99	No, Yes, Unsure, Blank	2	Char
33	FQ2_Sx_second_fatigue	FQ2_Sx_second_fatigue		Select the symptoms that you had around the time of your SECOND positive COVID-19 test. Please do... - Experienced? - Extreme fatigue	0, 1, 98, 99	No, Yes, Unsure, Blank	2	Char
34	FQ2_Sx_second_con_runny_nose	FQ2_Sx_second_con_runny_nose		Select the symptoms that you had around the time of your SECOND positive COVID-19 test. Please do... - Experienced? - Congestion or runny nose	0, 1, 98, 99	No, Yes, Unsure, Blank	2	Char
35	FQ2_Sx_second_cough	FQ2_Sx_second_cough		Select the symptoms that you had around the time of your SECOND positive COVID-19 test. Please do... - Experienced? - Cough	0, 1, 98, 99	No, Yes, Unsure, Blank	2	Char
36	FQ2_Sx_second_SOB_diffbreathing	FQ2_Sx_second_SOB_diffbreathing		Select the symptoms that you had around the time of your SECOND positive COVID-19 test. Please do... - Experienced? - Shortness of breath or difficulty breathing	0, 1, 98, 99	No, Yes, Unsure, Blank	2	Char
37	FQ2_Sx_second_loss_smell_taste	FQ2_Sx_second_loss_smell_taste		Select the symptoms that you had around the time of your SECOND positive COVID-19 test. Please do... - Experienced? - Loss of taste or smell	0, 1, 98, 99	No, Yes, Unsure, Blank	2	Char
38	FQ2_Sx_second_cognition	FQ2_Sx_second_cognition		Select the symptoms that you had around the time of your FIRST (or only) positive COVID-19 test.... - Experienced? - Trouble concentrating, also known as "brain fog" Select the symptoms that you had around the time of your FIRST (or only) positive COVID-19 test.... - Experienced? - Problems with memory	0, 1, 98, 99	No, Yes, Unsure, Blank	2	Char
39	FQ2_Hospitalized_second	FQ2_Hospitalized_second	11. Were you hospitalized for COVID-19 for your second infection? Choose the answer that best applies.	Were you hospitalized because of this illness?			2	Char
39			No	No	0	No	2	Char
39				Yes	1	Yes	2	Char
39			Yes, I was hospitalized and admitted to the intensive care unit		2	Yes_Hosp_ICU	2	Char
39			Yes, I was hospitalized but not admitted to the intensive care unit		3	Yes_Hosp	2	Char
39			Unsure		98	Unsure	2	Char
39			Blank	Blank	99	Blank	2	Char
40	FQ2_COVID_Inf_Pos_third	FQ2_COV_Inf_Pos_third	8. Was your third infection from the COVID-19 virus confirmed?	(See Field No 4)			2	Char
40			Yes, and my infection was confirmed by a diagnostic test (nose swab, throat swab, saliva test) or a healthcare provider (or both)	Yes	1	Yes_Dx_HCP	2	Char
40			No, I think I have been infected but it has not been confirmed by a test or diagnosis		3	Yes_Unconfirmed	2	Char
40			No	No	0	No	2	Char
40			Unsure		98	Unsure	2	Char
40			Blank	Blank	99	Blank	2	Char
41	FQ2_COV_Inf_Pos_third_Test_Type	FQ2_COV_Inf_Pos_third_test_type		Which type of COVID-19 test did you have?	1, 2, 3, 4, 98, 99	PCR, Antigen, Antibody, Diagnosed by Physician, Unsure, Blank	2	Char
42	FQ2_Date_Inf_Pos_third_year	FQ2_Date_Inf_Pos_third_year		When did you have your third positive COVID-19 test or physician diagnosis since your last survey? - Year - Please select:	2019-2022, 9999	9999 for Blank	4	Char
43	FQ2_Date_Inf_Pos_third_month	FQ2_Date_Inf_Pos_third_month		When did you have your third positive COVID-19 test or physician diagnosis since your last survey? - Month - Please select:	01-12, 99	99 for Blank	2	Char
44	FQ2_Date_Inf_Pos_third_day	FQ2_Date_Inf_Pos_third_day		When did you have your third positive COVID-19 test or physician diagnosis since your last survey? - Day - Please select:	01-31, 99	99 for Blank	2	Char
45	FQ2_Sx_third_Any	FQ2_Sx_third_any		Did you have any symptoms around the time of this positive COVID-19 test or physician diagnosis?	0, 1, 98, 99	No, Yes, Unsure, Blank	2	Char
46	FQ2_Sx_third_fever	FQ2_Sx_third_fever		Select the symptoms that you had around the time of your THIRD positive COVID-19 test. Please do... - Experienced? - Fever	0, 1, 98, 99	No, Yes, Unsure, Blank	2	Char
47	FQ2_Sx_third_muscle_ache	FQ2_Sx_third_muscle_ache		Select the symptoms that you had around the time of your THIRD positive COVID-19 test. Please do... - Experienced? - Muscle or body aches	0, 1, 98, 99	No, Yes, Unsure, Blank	2	Char
48	FQ2_Sx_third_headache	FQ2_Sx_third_headache		Select the symptoms that you had around the time of your THIRD positive COVID-19 test. Please do... - Experienced? - Headache	0, 1, 98, 99	No, Yes, Unsure, Blank	2	Char
49	FQ2_Sx_third_sore_throat	FQ2_Sx_third_sore_throat		Select the symptoms that you had around the time of your THIRD positive COVID-19 test. Please do... - Experienced? - Sore throat	0, 1, 98, 99	No, Yes, Unsure, Blank	2	Char
50	FQ2_Sx_third_NVD	FQ2_Sx_third_NVD		Select the symptoms that you had around the time of your THIRD positive COVID-19 test. Please do... - Experienced? - Nausea, vomiting, or diarrhea	0, 1, 98, 99	No, Yes, Unsure, Blank	2	Char
51	FQ2_Sx_third_fatigue	FQ2_Sx_third_fatigue		Select the symptoms that you had around the time of your THIRD positive COVID-19 test. Please do... - Experienced? - Extreme fatigue	0, 1, 98, 99	No, Yes, Unsure, Blank	2	Char
52	FQ2_Sx_third_con_runny_nose	FQ2_Sx_third_con_runny_nose		Select the symptoms that you had around the time of your THIRD positive COVID-19 test. Please do... - Experienced? - Congestion or runny nose	0, 1, 98, 99	No, Yes, Unsure, Blank	2	Char
53	FQ2_Sx_third_cough	FQ2_Sx_third_cough		Select the symptoms that you had around the time of your THIRD positive COVID-19 test. Please do... - Experienced? - Cough	0, 1, 98, 99	No, Yes, Unsure, Blank	2	Char
54	FQ2_Sx_third_SOB_diffbreathing	FQ2_Sx_third_SOB_diffbreathing		Select the symptoms that you had around the time of your THIRD positive COVID-19 test. Please do... - Experienced? - Shortness of breath or difficulty breathing	0, 1, 98, 99	No, Yes, Unsure, Blank	2	Char
55	FQ2_Sx_third_loss_smell_taste	FQ2_Sx_third_loss_smell_taste		Select the symptoms that you had around the time of your THIRD positive COVID-19 test. Please do... - Experienced? - Loss of taste or smell	0, 1, 98, 99	No, Yes, Unsure, Blank	2	Char
56	FQ2_Sx_third_cognition	FQ2_Sx_third_cognition		Select the symptoms that you had around the time of your FIRST (or only) positive COVID-19 test.... - Experienced? - Trouble concentrating, also known as "brain fog" Select the symptoms that you had around the time of your FIRST (or only) positive COVID-19 test.... - Experienced? - Problems with memory	0, 1, 98, 99	No, Yes, Unsure, Blank	2	Char
57	FQ2_Hospitalized_third	FQ2_Hospitalized_third	11. Were you hospitalized for COVID-19 for your third infection? Choose the answer that best applies.	Were you hospitalized because of this illness?			2	Char
57			No	No	0	No	2	Char
57				Yes	1	Yes	2	Char
57			Yes, I was hospitalized and admitted to the intensive care unit		2	Yes_Hosp_ICU	2	Char
57			Yes, I was hospitalized but not admitted to the intensive care unit		3	Yes_Hosp	2	Char
57			Unsure		98	Unsure	2	Char
57			Blank	Blank	99	Blank	2	Char
58	FQ2_COVID_Inf_Pos_fourth	FQ2_COV_Inf_Pos_fourth	8. Was your fourth infection from the COVID-19 virus confirmed?	(See Field No 4)			2	Char
58			Yes, and my infection was confirmed by a diagnostic test (nose swab, throat swab, saliva test) or a healthcare provider (or both)	Yes	1	Yes_Dx_HCP	2	Char
58			No, I think I have been infected but it has not been confirmed by a test or diagnosis		3	Yes_Unconfirmed	2	Char
58			No	No	0	No	2	Char
58			Unsure		98	Unsure	2	Char
58			Blank	Blank	99	Blank	2	Char
59	FQ2_COV_Inf_Pos_fourth_Test_Type	FQ2_COV_Inf_Pos_fourth_test_type		Which type of COVID-19 test did you have?	1, 2, 3, 4, 98, 99	PCR, Antigen, Antibody, Diagnosed by Physician, Unsure, Blank	2	Char
60	FQ2_Date_Inf_Pos_fourth_year	FQ2_Date_Inf_Pos_fourth_year		When did you have your fourth positive COVID-19 test or physician diagnosis since your last survey? - Year - Please select:	2019-2022, 9999	9999 for Blank	4	Char
61	FQ2_Date_Inf_Pos_fourth_month	FQ2_Date_Inf_Pos_fourth_month		When did you have your fourth positive COVID-19 test or physician diagnosis since your last survey? - Month - Please select:	01-12, 99	99 for Blank	2	Char
62	FQ2_Date_Inf_Pos_fourth_day	FQ2_Date_Inf_Pos_fourth_day		When did you have your fourth positive COVID-19 test or physician diagnosis since your last survey? - Day - Please select:	01-31, 99	99 for Blank	2	Char
63	FQ2_Sx_fourth_Any	FQ2_Sx_fourth_any		Did you have any symptoms around the time of this positive COVID-19 test or physician diagnosis?	0, 1, 98, 99	No, Yes, Unsure, Blank	2	Char
64	FQ2_Sx_fourth_fever	FQ2_Sx_fourth_fever		Select the symptoms that you had around the time of your FOURTH positive COVID-19 test. Please do... - Experienced? - Fever	0, 1, 98, 99	No, Yes, Unsure, Blank	2	Char
65	FQ2_Sx_fourth_muscle_ache	FQ2_Sx_fourth_muscle_ache		Select the symptoms that you had around the time of your FOURTH positive COVID-19 test. Please do... - Experienced? - Muscle or body aches	0, 1, 98, 99	No, Yes, Unsure, Blank	2	Char
66	FQ2_Sx_fourth_headache	FQ2_Sx_fourth_headache		Select the symptoms that you had around the time of your FOURTH positive COVID-19 test. Please do... - Experienced? - Headache	0, 1, 98, 99	No, Yes, Unsure, Blank	2	Char
67	FQ2_Sx_fourth_sore_throat	FQ2_Sx_fourth_sore_throat		Select the symptoms that you had around the time of your FOURTH positive COVID-19 test. Please do... - Experienced? - Sore throat	0, 1, 98, 99	No, Yes, Unsure, Blank	2	Char
68	FQ2_Sx_fourth_NVD	FQ2_Sx_fourth_NVD		Select the symptoms that you had around the time of your FOURTH positive COVID-19 test. Please do... - Experienced? - Nausea, vomiting, or diarrhea	0, 1, 98, 99	No, Yes, Unsure, Blank	2	Char
69	FQ2_Sx_fourth_fatigue	FQ2_Sx_fourth_fatigue		Select the symptoms that you had around the time of your FOURTH positive COVID-19 test. Please do... - Experienced? - Extreme fatigue	0, 1, 98, 99	No, Yes, Unsure, Blank	2	Char
70	FQ2_Sx_fourth_con_runny_nose	FQ2_Sx_fourth_con_runny_nose		Select the symptoms that you had around the time of your FOURTH positive COVID-19 test. Please do... - Experienced? - Congestion or runny nose	0, 1, 98, 99	No, Yes, Unsure, Blank	2	Char
71	FQ2_Sx_fourth_cough	FQ2_Sx_fourth_cough		Select the symptoms that you had around the time of your FOURTH positive COVID-19 test. Please do... - Experienced? - Cough	0, 1, 98, 99	No, Yes, Unsure, Blank	2	Char
72	FQ2_Sx_fourth_SOB_diffbreathing	FQ2_Sx_fourth_SOB_diffbreathing		Select the symptoms that you had around the time of your FOURTH positive COVID-19 test. Please do... - Experienced? - Shortness of breath or difficulty breathing	0, 1, 98, 99	No, Yes, Unsure, Blank	2	Char
73	FQ2_Sx_fourth_loss_smell_taste	FQ2_Sx_fourth_loss_smell_taste		Select the symptoms that you had around the time of your FOURTH positive COVID-19 test. Please do... - Experienced? - Loss of taste or smell	0, 1, 98, 99	No, Yes, Unsure, Blank	2	Char
74	FQ2_Sx_fourth_cognition	FQ2_Sx_fourth_cognition		Select the symptoms that you had around the time of your FIRST (or only) positive COVID-19 test.... - Experienced? - Trouble concentrating, also known as "brain fog" Select the symptoms that you had around the time of your FIRST (or only) positive COVID-19 test.... - Experienced? - Problems with memory	0, 1, 98, 99	No, Yes, Unsure, Blank	2	Char
75	FQ2_Hospitalized_fourth	FQ2_Hospitalized_fourth	11. Were you hospitalized for COVID-19 for your fourth infection? Choose the answer that best applies.	Were you hospitalized because of this illness?			2	Char
75			No	No	0	No	2	Char
75				Yes	1	Yes	2	Char
75			Yes, I was hospitalized and admitted to the intensive care unit		2	Yes_Hosp_ICU	2	Char
75			Yes, I was hospitalized but not admitted to the intensive care unit		3	Yes_Hosp	2	Char
75			Unsure		98	Unsure	2	Char
75			Blank	Blank	99	Blank	2	Char
76	FQ2_COVID_Inf_Pos_fifth	FQ2_COV_Inf_Pos_fifth	8. Was your fifth infection from the COVID-19 virus confirmed?	(See Field No 4)			2	Char
76			Yes, and my infection was confirmed by a diagnostic test (nose swab, throat swab, saliva test) or a healthcare provider (or both)	Yes	1	Yes_Dx_HCP	2	Char
76			No, I think I have been infected but it has not been confirmed by a test or diagnosis		3	Yes_Unconfirmed	2	Char
76			No	No	0	No	2	Char
76			Unsure		98	Unsure	2	Char
76			Blank	Blank	99	Blank	2	Char
77	FQ2_COV_Inf_Pos_fifth_Test_Type	FQ2_COV_Inf_Pos_fifth_test_type		Which type of COVID-19 test did you have?	1, 2, 3, 4, 98, 99	PCR, Antigen, Antibody, Diagnosed by Physician, Unsure, Blank	2	Char
78	FQ2_Date_Inf_Pos_fifth_year	FQ2_Date_Inf_Pos_fifth_year		When did you have your fifth positive COVID-19 test or physician diagnosis since your last survey? - Year - Please select:	2019-2022, 9999	9999 for Blank	4	Char
79	FQ2_Date_Inf_Pos_fifth_month	FQ2_Date_Inf_Pos_fifth_month		When did you have your fifth positive COVID-19 test or physician diagnosis since your last survey? - Month - Please select:	01-12, 99	99 for Blank	2	Char
80	FQ2_Date_Inf_Pos_fifth_day	FQ2_Date_Inf_Pos_fifth_day		When did you have your fifth positive COVID-19 test or physician diagnosis since your last survey? - Day - Please select:	01-31, 99	99 for Blank	2	Char
81	FQ2_Sx_fifth_Any	FQ2_Sx_fifth_any		Did you have any symptoms around the time of this positive COVID-19 test or physician diagnosis?	0, 1, 98, 99	No, Yes, Unsure, Blank	2	Char
82	FQ2_Sx_fifth_fever	FQ2_Sx_fifth_fever		Select the symptoms that you had around the time of your FIFTH positive COVID-19 test. Please do... - Experienced? - Fever	0, 1, 98, 99	No, Yes, Unsure, Blank	2	Char
83	FQ2_Sx_fifth_muscle_ache	FQ2_Sx_fifth_muscle_ache		Select the symptoms that you had around the time of your FIFTH positive COVID-19 test. Please do... - Experienced? - Muscle or body aches	0, 1, 98, 99	No, Yes, Unsure, Blank	2	Char
84	FQ2_Sx_fifth_headache	FQ2_Sx_fifth_headache		Select the symptoms that you had around the time of your FIFTH positive COVID-19 test. Please do... - Experienced? - Headache	0, 1, 98, 99	No, Yes, Unsure, Blank	2	Char
85	FQ2_Sx_fifth_sore_throat	FQ2_Sx_fifth_sore_throat		Select the symptoms that you had around the time of your FIFTH positive COVID-19 test. Please do... - Experienced? - Sore throat	0, 1, 98, 99	No, Yes, Unsure, Blank	2	Char
86	FQ2_Sx_fifth_NVD	FQ2_Sx_fifth_NVD		Select the symptoms that you had around the time of your FIFTH positive COVID-19 test. Please do... - Experienced? - Nausea, vomiting, or diarrhea	0, 1, 98, 99	No, Yes, Unsure, Blank	2	Char
87	FQ2_Sx_fifth_fatigue	FQ2_Sx_fifth_fatigue		Select the symptoms that you had around the time of your FIFTH positive COVID-19 test. Please do... - Experienced? - Extreme fatigue	0, 1, 98, 99	No, Yes, Unsure, Blank	2	Char
88	FQ2_Sx_fifth_con_runny_nose	FQ2_Sx_fifth_con_runny_nose		Select the symptoms that you had around the time of your FIFTH positive COVID-19 test. Please do... - Experienced? - Congestion or runny nose	0, 1, 98, 99	No, Yes, Unsure, Blank	2	Char
89	FQ2_Sx_fifth_cough	FQ2_Sx_fifth_cough		Select the symptoms that you had around the time of your FIFTH positive COVID-19 test. Please do... - Experienced? - Cough	0, 1, 98, 99	No, Yes, Unsure, Blank	2	Char
90	FQ2_Sx_fifth_SOB_diffbreathing	FQ2_Sx_fifth_SOB_diffbreathing		Select the symptoms that you had around the time of your FIFTH positive COVID-19 test. Please do... - Experienced? - Shortness of breath or difficulty breathing	0, 1, 98, 99	No, Yes, Unsure, Blank	2	Char
91	FQ2_Sx_fifth_loss_smell_taste	FQ2_Sx_fifth_loss_smell_taste		Select the symptoms that you had around the time of your FIFTH positive COVID-19 test. Please do... - Experienced? - Loss of taste or smell	0, 1, 98, 99	No, Yes, Unsure, Blank	2	Char
92	FQ2_Sx_fifth_cognition	FQ2_Sx_fifth_cognition		Select the symptoms that you had around the time of your FIRST (or only) positive COVID-19 test.... - Experienced? - Trouble concentrating, also known as "brain fog" Select the symptoms that you had around the time of your FIRST (or only) positive COVID-19 test.... - Experienced? - Problems with memory	0, 1, 98, 99	No, Yes, Unsure, Blank	2	Char
93	FQ2_Hospitalized_fifth	FQ2_Hospitalized_fifth	11. Were you hospitalized for COVID-19 for your fifth infection? Choose the answer that best applies.	Were you hospitalized because of this illness?			2	Char
93			No	No	0	No	2	Char
93				Yes	1	Yes	2	Char
93			Yes, I was hospitalized and admitted to the intensive care unit		2	Yes_Hosp_ICU	2	Char
93			Yes, I was hospitalized but not admitted to the intensive care unit		3	Yes_Hosp	2	Char
93			Unsure		98	Unsure	2	Char
93			Blank	Blank	99	Blank	2	Char
94	FQ2_COVID_Vax_Dose	FQ2_COV_Vax_dose		2. Have you received a COVID-19 vaccine? This is also known as a SARS-CoV-2 vaccine. Yes, No Note: Only answers in bold were available in VRI Follow-up 1 Questionnaire	0, 1, 2, 3, 4, 5, 98, 99	0 doses, 1 doses, 2 doses, 3 doses, 4 doses, 5 doses, IDK/Unsure, Blank	2	Char
95	FQ2_Vax_Dose1_name	FQ2_Vax_Dose1_name		Please refer to your vaccination card to provide the following for any vaccines or boosters recei... - Select Vaccine Name - Additional COVID-19 Vaccination 1 Please refer to your vaccination card to provide the following for any vaccines or boosters recei... - If Other: - Additional COVID-19 Vaccination 1 - Enter name of other vaccine	1, 2, 3, 4, 5, 6, 98, 99	Pfizer, Moderna, JNJ, AstraZeneca, Novavax, Other, Don't Know, Blank	2	Char
96	FQ2_Vax_Dose1_year	FQ2_Vax_Dose1_year		Please refer to your vaccination card to provide the following for any vaccines or boosters recei... - Date Received: Year - Additional COVID-19 Vaccination 1	2020-2022, 9999	9999 for Blank	4	Char
97	FQ2_Vax_Dose1_month	FQ2_Vax_Dose1_month		Please refer to your vaccination card to provide the following for any vaccines or boosters recei... - Date Received: Month - Additional COVID-19 Vaccination 1	01-12, 99	99 for Blank	2	Char
98	FQ2_Vax_Dose1_day	FQ2_Vax_Dose1_day		Please refer to your vaccination card to provide the following for any vaccines or boosters recei... - Date Received: Day - Additional COVID-19 Vaccination 1	01-31, 99	99 for Blank	2	Char
99	FQ2_Vax_Dose1_Text	FQ2_Vax_Dose1_text		Please refer to your vaccination card to provide the following for any vaccines or boosters recei... - If Other: - Additional COVID-19 Vaccination 1 - Enter name of other vaccine			300	Char
100	FQ2_Vax_Dose2_name	FQ2_Vax_Dose2_name		Please refer to your vaccination card to provide the following for any vaccines or boosters recei... - Select Vaccine Name - Additional COVID-19 Vaccination 2 Please refer to your vaccination card to provide the following for any vaccines or boosters recei... - If Other: - Additional COVID-19 Vaccination 2 - Enter name of other vaccine	1, 2, 3, 4, 5, 6, 98, 99	Pfizer, Moderna, JNJ, AstraZeneca, Novavax, Other, Don't Know, Blank	2	Char
101	FQ2_Vax_Dose2_year	FQ2_Vax_Dose2_year		Please refer to your vaccination card to provide the following for any vaccines or boosters recei... - Date Received: Year - Additional COVID-19 Vaccination 2	2020-2022, 9999	9999 for Blank	4	Char
102	FQ2_Vax_Dose2_month	FQ2_Vax_Dose2_month		Please refer to your vaccination card to provide the following for any vaccines or boosters recei... - Date Received: Month - Additional COVID-19 Vaccination 2	01-12, 99	99 for Blank	2	Char
103	FQ2_Vax_Dose2_day	FQ2_Vax_Dose2_day		Please refer to your vaccination card to provide the following for any vaccines or boosters recei... - Date Received: Day - Additional COVID-19 Vaccination 2	01-31, 99	99 for Blank	2	Char
104	FQ2_Vax_Dose2_Text	FQ2_Vax_Dose2_text		Please refer to your vaccination card to provide the following for any vaccines or boosters recei... - If Other: - Additional COVID-19 Vaccination 2 - Enter name of other vaccine			300	Char
105	FQ2_Vax_Dose3_name	FQ2_Vax_Dose3_name		Please refer to your vaccination card to provide the following for any vaccines or boosters recei... - Select Vaccine Name - Additional COVID-19 Vaccination 3 Please refer to your vaccination card to provide the following for any vaccines or boosters recei... - If Other: - Additional COVID-19 Vaccination 3 - Enter name of other vaccine	1, 2, 3, 4, 5, 6, 98, 99	Pfizer, Moderna, JNJ, AstraZeneca, Novavax, Other, Don't Know, Blank	2	Char
106	FQ2_Vax_Dose3_year	FQ2_Vax_Dose3_year		Please refer to your vaccination card to provide the following for any vaccines or boosters recei... - Date Received: Year - Additional COVID-19 Vaccination 3	2020-2022, 9999	9999 for Blank	4	Char
107	FQ2_Vax_Dose3_month	FQ2_Vax_Dose3_month		Please refer to your vaccination card to provide the following for any vaccines or boosters recei... - Date Received: Month - Additional COVID-19 Vaccination 3	01-12, 99	99 for Blank	2	Char
108	FQ2_Vax_Dose3_day	FQ2_Vax_Dose3_day		Please refer to your vaccination card to provide the following for any vaccines or boosters recei... - Date Received: Day - Additional COVID-19 Vaccination 3	01-31, 99	99 for Blank	2	Char
109	FQ2_Vax_Dose3_Text	FQ2_Vax_Dose3_text		Please refer to your vaccination card to provide the following for any vaccines or boosters recei... - If Other: - Additional COVID-19 Vaccination 3 - Enter name of other vaccine			300	Char
110	FQ2_Vax_Dose4_name	FQ2_Vax_Dose4_name		Please refer to your vaccination card to provide the following for any vaccines or boosters recei... - Select Vaccine Name - Additional COVID-19 Vaccination 4 Please refer to your vaccination card to provide the following for any vaccines or boosters recei... - If Other: - Additional COVID-19 Vaccination 4 - Enter name of other vaccine	1, 2, 3, 4, 5, 6, 98, 99	Pfizer, Moderna, JNJ, AstraZeneca, Novavax, Other, Don't Know, Blank	2	Char
111	FQ2_Vax_Dose4_year	FQ2_Vax_Dose4_year		Please refer to your vaccination card to provide the following for any vaccines or boosters recei... - Date Received: Year - Additional COVID-19 Vaccination 4	2020-2022, 9999	9999 for Blank	4	Char
112	FQ2_Vax_Dose4_month	FQ2_Vax_Dose4_month		Please refer to your vaccination card to provide the following for any vaccines or boosters recei... - Date Received: Month - Additional COVID-19 Vaccination 4	01-12, 99	99 for Blank	2	Char
113	FQ2_Vax_Dose4_day	FQ2_Vax_Dose4_day		Please refer to your vaccination card to provide the following for any vaccines or boosters recei... - Date Received: Day - Additional COVID-19 Vaccination 4	01-31, 99	99 for Blank	2	Char
114	FQ2_Vax_Dose4_Text	FQ2_Vax_Dose4_text		Please refer to your vaccination card to provide the following for any vaccines or boosters recei... - If Other: - Additional COVID-19 Vaccination 4 - Enter name of other vaccine			300	Char
115	FQ2_Vax_Dose5_name	FQ2_Vax_Dose5_name		n/a; VRI only asks for 4 additional vaccines since last survey	1, 2, 3, 4, 5, 6, 98, 99	Pfizer, Moderna, JNJ, AstraZeneca, Novavax, Other, Don't Know, Blank	2	Char
116	FQ2_Vax_Dose5_year	FQ2_Vax_Dose5_year		n/a; VRI only asks for 4 additional vaccines since last survey	2020-2022, 9999	9999 for Blank	4	Char
117	FQ2_Vax_Dose5_month	FQ2_Vax_Dose5_month		n/a; VRI only asks for 4 additional vaccines since last survey	01-12, 99	99 for Blank	2	Char
118	FQ2_Vax_Dose5_day	FQ2_Vax_Dose5_day		n/a; VRI only asks for 4 additional vaccines since last survey	01-31, 99	99 for Blank	2	Char
119	FQ2_Vax_Dose5_Text	FQ2_Vax_Dose5_text		n/a; VRI only asks for 4 additional vaccines since last survey			300	Char

## Sheet: Comb_Srvy_FQ3
Summary of edits:	Added column Requested VarName
light orange	denotes where capitalization differs (for case-sensitive programs)
Common ARC/VRI CDC Follow-Up Survey Fields QUARTER 3 (last updated 16DEC2022)
File format: Comma Separated Values (csv)
File name: <BCO>_RDC_Q3_Survey_<YYYYMMDD>.csv
Source: Westat
Destination: ARC and VRI
Field_No	ARC VarName	VTL VarName	ARC questionnaire (LCvx.xx)	VRI questionnaire (Baseline/Followup)	Response values	Description	Length	Format
1	Donor_ID	Donor_ID			ARCXXXXXXX VTLXXXXXXX	BCO assigned donor identifier; max 10 characters	10	Char
2	BCO	BCO			ARC, VTL	American Red Cross, Vitalant	3	Char
3	FQ3_Date_Survey_Completion	FQ3_Date_Survey_completion			12/xx/21 to xx/xx/23		8	MMDDYYYY
4	FQ3_COVID_Inf_Pos_first	FQ3_COV_Inf_Pos_first	1. Since your previous survey submission, have you been infected by SARS-CoV-2, the virus that causes COVID-19? (If you have been infected more than once, please answer for your earliest infection).	1. Outside of COVID-19 antibody testing of your blood donation(s), since your last survey have you had a positive COVID-19 result based on a swab test (a sample was collected from your inside your nose or throat), a saliva (spit) sample, or been diagnosed by a physician as having COVID- 19?			2	Char
4			Yes, and my infection was confirmed by a diagnostic test (nose swab, throat swab, saliva test) or a healthcare provider (or both)	Yes	1	Yes_Dx_HCP	2	Char
4			Yes, but my infection was confirmed only by a blood test (antibody test, such as from Red Cross)		2	Yes_Sero	2	Char
4			Yes, I think I have been infected but it has not been confirmed by a test or diagnosis		3	Yes_Unconfirmed	2	Char
4			No	No	0	No	2	Char
4			Unsure		98	Unsure	2	Char
4			Blank	Blank	99	Blank	2	Char
5	FQ3_COVID_Inf_Pos_first_Test_Type	FQ3_COV_Inf_Pos_first_test_type		5a. Which type of COVID-19 test did you have?	1, 2, 3, 98, 99	PCR, Antigen, Antibody, Unsure, Blank	2	Char
6	FQ3_Date_Inf_Pos_first_year	FQ3_Date_Inf_Pos_first_year			2019-2022, 9999	9999 for Blank	4	Char
7	FQ3_Date_Inf_Pos_first_month	FQ3_Date_Inf_Pos_first_month			01-12, 99	99 for Blank	2	Char
8	FQ3_Date_Inf_Pos_first_day	FQ3_Date_Inf_Pos_first_day			01-31, 99	99 for Blank	2	Char
9	FQ3_Sx_First_Any	FQ3_Sx_first_any			0, 1, 98, 99	No, Yes, Unsure, Blank	2	Char
10	FQ3_Sx_first_fever	FQ3_Sx_first_fever			0, 1, 98, 99	No, Yes, Unsure, Blank	2	Char
11	FQ3_Sx_first_muscle_ache	FQ3_Sx_first_muscle_ache			0, 1, 98, 99	No, Yes, Unsure, Blank	2	Char
12	FQ3_Sx_first_headache	FQ3_Sx_first_headache			0, 1, 98, 99	No, Yes, Unsure, Blank	2	Char
13	FQ3_Sx_first_sore_throat	FQ3_Sx_first_sore_throat			0, 1, 98, 99	No, Yes, Unsure, Blank	2	Char
14	FQ3_Sx_first_NVD	FQ3_Sx_first_NVD			0, 1, 98, 99	No, Yes, Unsure, Blank	2	Char
15	FQ3_Sx_first_fatigue	FQ3_Sx_first_fatigue			0, 1, 98, 99	No, Yes, Unsure, Blank	2	Char
16	FQ3_Sx_first_congestion_runny_nose	FQ3_Sx_first_con_runny_nose			0, 1, 98, 99	No, Yes, Unsure, Blank	2	Char
17	FQ3_Sx_first_cough	FQ3_Sx_first_cough			0, 1, 98, 99	No, Yes, Unsure, Blank	2	Char
18	FQ3_Sx_first_SOB_diffbreathing	FQ3_Sx_first_SOB_diffbreathing			0, 1, 98, 99	No, Yes, Unsure, Blank	2	Char
19	FQ3_Sx_first_loss_smell_taste	FQ3_Sx_first_loss_smell_taste			0, 1, 98, 99	No, Yes, Unsure, Blank	2	Char
20	FQ3_Sx_first_cognition	FQ3_Sx_first_cognition			0, 1, 98, 99	No, Yes, Unsure, Blank	2	Char
21	FQ3_Hospitalized_first	FQ3_Hospitalized_first	6. Were you hospitalized for COVID-19 for your first infection? Choose the answer that best applies.	9a. Were you hospitalized because of this illness?			2	Char
21			No	No	0	No	2	Char
21				Yes	1	Yes	2	Char
21			Yes, I was hospitalized and admitted to the intensive care unit		2	Yes_Hosp_ICU	2	Char
21			Yes, I was hospitalized but not admitted to the intensive care unit		3	Yes_Hosp_NoICU	2	Char
21			Unsure		98	Unsure	2	Char
21			Blank	Blank	99	Blank	2	Char
22	FQ3_COVID_Inf_Pos_second	FQ3_COV_Inf_Pos_second	8. Was your second infection from the COVID-19 virus confirmed?				2	Char
22			Yes, and my infection was confirmed by a diagnostic test (nose swab, throat swab, saliva test) or a healthcare provider (or both)	Yes	1	Yes_Dx_HCP	2	Char
22			No, I think I have been infected but it has not been confirmed by a test or diagnosis		3	Yes_Unconfirmed	2	Char
22			No	No	0	No	2	Char
22			Unsure		98	Unsure	2	Char
22			Blank	Blank	99	Blank	2	Char
23	FQ3_COVID_Inf_Pos_second_Test_Type	FQ3_COV_Inf_Pos_second_test_type		5b. Which type of COVID-19 test did you have?	1, 2, 3, 98, 99	PCR, Antigen, Antibody, Unsure, Blank	2	Char
24	FQ3_Date_Inf_Pos_second_year	FQ3_Date_Inf_Pos_second_year			2019-2022, 9999	9999 for Blank	4	Char
25	FQ3_Date_Inf_Pos_second_month	FQ3_Date_Inf_Pos_second_month			01-12, 99	99 for Blank	2	Char
26	FQ3_Date_Inf_Pos_second_day	FQ3_Date_Inf_Pos_second_day			01-31, 99	99 for Blank	2	Char
27	FQ3_Sx_Second_Any	FQ3_Sx_second_any			0, 1, 98, 99	No, Yes, Unsure, Blank	2	Char
28	FQ3_Sx_second_fever	FQ3_Sx_second_fever			0, 1, 98, 99	No, Yes, Unsure, Blank	2	Char
29	FQ3_Sx_second_muscle_ache	FQ3_Sx_second_muscle_ache			0, 1, 98, 99	No, Yes, Unsure, Blank	2	Char
30	FQ3_Sx_second_headache	FQ3_Sx_second_headache			0, 1, 98, 99	No, Yes, Unsure, Blank	2	Char
31	FQ3_Sx_second_sore_throat	FQ3_Sx_second_sore_throat			0, 1, 98, 99	No, Yes, Unsure, Blank	2	Char
32	FQ3_Sx_second_NVD	FQ3_Sx_second_NVD			0, 1, 98, 99	No, Yes, Unsure, Blank	2	Char
33	FQ3_Sx_second_fatigue	FQ3_Sx_second_fatigue			0, 1, 98, 99	No, Yes, Unsure, Blank	2	Char
34	FQ3_Sx_second_congestion_runny_nose	FQ3_Sx_second_con_runny_nose			0, 1, 98, 99	No, Yes, Unsure, Blank	2	Char
35	FQ3_Sx_second_cough	FQ3_Sx_second_cough			0, 1, 98, 99	No, Yes, Unsure, Blank	2	Char
36	FQ3_Sx_second_SOB_diffbreathing	FQ3_Sx_second_SOB_diffbreathing			0, 1, 98, 99	No, Yes, Unsure, Blank	2	Char
37	FQ3_Sx_second_loss_smell_taste	FQ3_Sx_second_loss_smell_taste			0, 1, 98, 99	No, Yes, Unsure, Blank	2	Char
38	FQ3_Sx_second_cognition	FQ3_Sx_second_cognition			0, 1, 98, 99	No, Yes, Unsure, Blank	2	Char
39	FQ3_Hospitalized_second	FQ3_Hospitalized_second	11. Were you hospitalized for COVID-19 for your second infection? Choose the answer that best applies.	9b. Were you hospitalized because of this illness?			2	Char
39			No	No	0	No	2	Char
39				Yes	1	Yes	2	Char
39			Yes, I was hospitalized and admitted to the intensive care unit		2	Yes_Hosp_ICU	2	Char
39			Yes, I was hospitalized but not admitted to the intensive care unit		3	Yes_Hosp	2	Char
39			Unsure		98	Unsure	2	Char
39			Blank	Blank	99	Blank	2	Char
40	FQ3_COVID_Inf_Pos_third	FQ3_COV_Inf_Pos_third	8. Was your third infection from the COVID-19 virus confirmed?				2	Char
40			Yes, and my infection was confirmed by a diagnostic test (nose swab, throat swab, saliva test) or a healthcare provider (or both)	Yes	1	Yes_Dx_HCP	2	Char
40			No, I think I have been infected but it has not been confirmed by a test or diagnosis		3	Yes_Unconfirmed	2	Char
40			No	No	0	No	2	Char
40			Unsure		98	Unsure	2	Char
40			Blank	Blank	99	Blank	2	Char
41	FQ3_COVID_Inf_Pos_third_Test_Type	FQ3_COV_Inf_Pos_third_test_type		5b. Which type of COVID-19 test did you have?	1, 2, 3, 98, 99	PCR, Antigen, Antibody, Unsure, Blank	2	Char
42	FQ3_Date_Inf_Pos_third_year	FQ3_Date_Inf_Pos_third_year			2019-2022, 9999	9999 for Blank	4	Char
43	FQ3_Date_Inf_Pos_third_month	FQ3_Date_Inf_Pos_third_month			01-12, 99	99 for Blank	2	Char
44	FQ3_Date_Inf_Pos_third_day	FQ3_Date_Inf_Pos_third_day			01-31, 99	99 for Blank	2	Char
45	FQ3_Sx_third_Any	FQ3_Sx_third_any			0, 1, 98, 99	No, Yes, Unsure, Blank	2	Char
46	FQ3_Sx_third_fever	FQ3_Sx_third_fever			0, 1, 98, 99	No, Yes, Unsure, Blank	2	Char
47	FQ3_Sx_third_muscle_ache	FQ3_Sx_third_muscle_ache			0, 1, 98, 99	No, Yes, Unsure, Blank	2	Char
48	FQ3_Sx_third_headache	FQ3_Sx_third_headache			0, 1, 98, 99	No, Yes, Unsure, Blank	2	Char
49	FQ3_Sx_third_sore_throat	FQ3_Sx_third_sore_throat			0, 1, 98, 99	No, Yes, Unsure, Blank	2	Char
50	FQ3_Sx_third_NVD	FQ3_Sx_third_NVD			0, 1, 98, 99	No, Yes, Unsure, Blank	2	Char
51	FQ3_Sx_third_fatigue	FQ3_Sx_third_fatigue			0, 1, 98, 99	No, Yes, Unsure, Blank	2	Char
52	FQ3_Sx_third_congestion_runny_nose	FQ3_Sx_third_con_runny_nose			0, 1, 98, 99	No, Yes, Unsure, Blank	2	Char
53	FQ3_Sx_third_cough	FQ3_Sx_third_cough			0, 1, 98, 99	No, Yes, Unsure, Blank	2	Char
54	FQ3_Sx_third_SOB_diffbreathing	FQ3_Sx_third_SOB_diffbreathing			0, 1, 98, 99	No, Yes, Unsure, Blank	2	Char
55	FQ3_Sx_third_loss_smell_taste	FQ3_Sx_third_loss_smell_taste			0, 1, 98, 99	No, Yes, Unsure, Blank	2	Char
56	FQ3_Sx_third_cognition	FQ3_Sx_third_cognition			0, 1, 98, 99	No, Yes, Unsure, Blank	2	Char
57	FQ3_Hospitalized_third	FQ3_Hospitalized_third	11. Were you hospitalized for COVID-19 for your third infection? Choose the answer that best applies.	9b. Were you hospitalized because of this illness?			2	Char
57			No	No	0	No	2	Char
57				Yes	1	Yes	2	Char
57			Yes, I was hospitalized and admitted to the intensive care unit		2	Yes_Hosp_ICU	2	Char
57			Yes, I was hospitalized but not admitted to the intensive care unit		3	Yes_Hosp	2	Char
57			Unsure		98	Unsure	2	Char
57			Blank	Blank	99	Blank	2	Char
58	FQ3_COVID_Inf_Pos_fourth	FQ3_COV_Inf_Pos_fourth	8. Was your fourth infection from the COVID-19 virus confirmed?				2	Char
58			Yes, and my infection was confirmed by a diagnostic test (nose swab, throat swab, saliva test) or a healthcare provider (or both)	Yes	1	Yes_Dx_HCP	2	Char
58			No, I think I have been infected but it has not been confirmed by a test or diagnosis		3	Yes_Unconfirmed	2	Char
58			No	No	0	No	2	Char
58			Unsure		98	Unsure	2	Char
58			Blank	Blank	99	Blank	2	Char
59	FQ3_COVID_Inf_Pos_fourth_Test_Type	FQ3_COV_Inf_Pos_fourth_test_type		5b. Which type of COVID-19 test did you have?	1, 2, 3, 98, 99	PCR, Antigen, Antibody, Unsure, Blank	2	Char
60	FQ3_Date_Inf_Pos_fourth_year	FQ3_Date_Inf_Pos_fourth_year			2019-2022, 9999	9999 for Blank	4	Char
61	FQ3_Date_Inf_Pos_fourth_month	FQ3_Date_Inf_Pos_fourth_month			01-12, 99	99 for Blank	2	Char
62	FQ3_Date_Inf_Pos_fourth_day	FQ3_Date_Inf_Pos_fourth_day			01-31, 99	99 for Blank	2	Char
63	FQ3_Sx_fourth_Any	FQ3_Sx_fourth_any			0, 1, 98, 99	No, Yes, Unsure, Blank	2	Char
64	FQ3_Sx_fourth_fever	FQ3_Sx_fourth_fever			0, 1, 98, 99	No, Yes, Unsure, Blank	2	Char
65	FQ3_Sx_fourth_muscle_ache	FQ3_Sx_fourth_muscle_ache			0, 1, 98, 99	No, Yes, Unsure, Blank	2	Char
66	FQ3_Sx_fourth_headache	FQ3_Sx_fourth_headache			0, 1, 98, 99	No, Yes, Unsure, Blank	2	Char
67	FQ3_Sx_fourth_sore_throat	FQ3_Sx_fourth_sore_throat			0, 1, 98, 99	No, Yes, Unsure, Blank	2	Char
68	FQ3_Sx_fourth_NVD	FQ3_Sx_fourth_NVD			0, 1, 98, 99	No, Yes, Unsure, Blank	2	Char
69	FQ3_Sx_fourth_fatigue	FQ3_Sx_fourth_fatigue			0, 1, 98, 99	No, Yes, Unsure, Blank	2	Char
70	FQ3_Sx_fourth_congestion_runny_nose	FQ3_Sx_fourth_con_runny_nose			0, 1, 98, 99	No, Yes, Unsure, Blank	2	Char
71	FQ3_Sx_fourth_cough	FQ3_Sx_fourth_cough			0, 1, 98, 99	No, Yes, Unsure, Blank	2	Char
72	FQ3_Sx_fourth_SOB_diffbreathing	FQ3_Sx_fourth_SOB_diffbreathing			0, 1, 98, 99	No, Yes, Unsure, Blank	2	Char
73	FQ3_Sx_fourth_loss_smell_taste	FQ3_Sx_fourth_loss_smell_taste			0, 1, 98, 99	No, Yes, Unsure, Blank	2	Char
74	FQ3_Sx_fourth_cognition	FQ3_Sx_fourth_cognition			0, 1, 98, 99	No, Yes, Unsure, Blank	2	Char
75	FQ3_Hospitalized_fourth	FQ3_Hospitalized_fourth	11. Were you hospitalized for COVID-19 for your fourth infection? Choose the answer that best applies.	9b. Were you hospitalized because of this illness?			2	Char
75			No	No	0	No	2	Char
75				Yes	1	Yes	2	Char
75			Yes, I was hospitalized and admitted to the intensive care unit		2	Yes_Hosp_ICU	2	Char
75			Yes, I was hospitalized but not admitted to the intensive care unit		3	Yes_Hosp	2	Char
75			Unsure		98	Unsure	2	Char
75			Blank	Blank	99	Blank	2	Char
76	FQ3_COVID_Inf_Pos_fifth	FQ3_COV_Inf_Pos_fifth	8. Was your fifth infection from the COVID-19 virus confirmed?				2	Char
76			Yes, and my infection was confirmed by a diagnostic test (nose swab, throat swab, saliva test) or a healthcare provider (or both)	Yes	1	Yes_Dx_HCP	2	Char
76			No, I think I have been infected but it has not been confirmed by a test or diagnosis		3	Yes_Unconfirmed	2	Char
76			No	No	0	No	2	Char
76			Unsure		98	Unsure	2	Char
76			Blank	Blank	99	Blank	2	Char
77	FQ3_COVID_Inf_Pos_fifth_Test_Type	FQ3_COV_Inf_Pos_fifth_test_type		5b. Which type of COVID-19 test did you have?	1, 2, 3, 98, 99	PCR, Antigen, Antibody, Unsure, Blank	2	Char
78	FQ3_Date_Inf_Pos_fifth_year	FQ3_Date_Inf_Pos_fifth_year			2019-2022, 9999	9999 for Blank	4	Char
79	FQ3_Date_Inf_Pos_fifth_month	FQ3_Date_Inf_Pos_fifth_month			01-12, 99	99 for Blank	2	Char
80	FQ3_Date_Inf_Pos_fifth_day	FQ3_Date_Inf_Pos_fifth_day			01-31, 99	99 for Blank	2	Char
81	FQ3_Sx_fifth_Any	FQ3_Sx_fifth_any			0, 1, 98, 99	No, Yes, Unsure, Blank	2	Char
82	FQ3_Sx_fifth_fever	FQ3_Sx_fifth_fever			0, 1, 98, 99	No, Yes, Unsure, Blank	2	Char
83	FQ3_Sx_fifth_muscle_ache	FQ3_Sx_fifth_muscle_ache			0, 1, 98, 99	No, Yes, Unsure, Blank	2	Char
84	FQ3_Sx_fifth_headache	FQ3_Sx_fifth_headache			0, 1, 98, 99	No, Yes, Unsure, Blank	2	Char
85	FQ3_Sx_fifth_sore_throat	FQ3_Sx_fifth_sore_throat			0, 1, 98, 99	No, Yes, Unsure, Blank	2	Char
86	FQ3_Sx_fifth_NVD	FQ3_Sx_fifth_NVD			0, 1, 98, 99	No, Yes, Unsure, Blank	2	Char
87	FQ3_Sx_fifth_fatigue	FQ3_Sx_fifth_fatigue			0, 1, 98, 99	No, Yes, Unsure, Blank	2	Char
88	FQ3_Sx_fifth_congestion_runny_nose	FQ3_Sx_fifth_con_runny_nose			0, 1, 98, 99	No, Yes, Unsure, Blank	2	Char
89	FQ3_Sx_fifth_cough	FQ3_Sx_fifth_cough			0, 1, 98, 99	No, Yes, Unsure, Blank	2	Char
90	FQ3_Sx_fifth_SOB_diffbreathing	FQ3_Sx_fifth_SOB_diffbreathing			0, 1, 98, 99	No, Yes, Unsure, Blank	2	Char
91	FQ3_Sx_fifth_loss_smell_taste	FQ3_Sx_fifth_loss_smell_taste			0, 1, 98, 99	No, Yes, Unsure, Blank	2	Char
92	FQ3_Sx_fifth_cognition	FQ3_Sx_fifth_cognition			0, 1, 98, 99	No, Yes, Unsure, Blank	2	Char
93	FQ3_Hospitalized_fifth	FQ3_Hospitalized_fifth	11. Were you hospitalized for COVID-19 for your fifth infection? Choose the answer that best applies.	9b. Were you hospitalized because of this illness?			2	Char
93			No	No	0	No	2	Char
93				Yes	1	Yes	2	Char
93			Yes, I was hospitalized and admitted to the intensive care unit		2	Yes_Hosp_ICU	2	Char
93			Yes, I was hospitalized but not admitted to the intensive care unit		3	Yes_Hosp	2	Char
93			Unsure		98	Unsure	2	Char
93			Blank	Blank	99	Blank	2	Char
94	FQ3_COVID_Vax_Dose	FQ3_COV_Vax_dose			0, 1, 2, 3, 4, 5, 98, 99	0 doses, 1 doses, 2 doses, 3 doses, 4 doses, 5 doses, IDK/Unsure, Blank	2	Char
95	FQ3_Vax_Dose1_name	FQ3_Vax_Dose1_name			1, 2, 3, 4, 5, 6, 98, 99	Pfizer, Moderna, JNJ, AstraZeneca, Novavax, Other, Don't Know, Blank	2	Char
96	FQ3_Vax_Dose1_year	FQ3_Vax_Dose1_year			2020-2022, 9999	9999 for Blank	4	Char
97	FQ3_Vax_Dose1_month	FQ3_Vax_Dose1_month			01-12, 99	99 for Blank	2	Char
98	FQ3_Vax_Dose1_day	FQ3_Vax_Dose1_day			01-31, 99	99 for Blank	2	Char
99	FQ3_Vax_Dose1_Text	FQ3_Vax_Dose1_text					300	Char
100	FQ3_Vax_Dose2_name	FQ3_Vax_Dose2_name			1, 2, 3, 4, 5, 6, 98, 99	Pfizer, Moderna, JNJ, AstraZeneca, Novavax, Other, Don't Know, Blank	2	Char
101	FQ3_Vax_Dose2_year	FQ3_Vax_Dose2_year			2020-2022, 9999	9999 for Blank	4	Char
102	FQ3_Vax_Dose2_month	FQ3_Vax_Dose2_month			01-12, 99	99 for Blank	2	Char
103	FQ3_Vax_Dose2_day	FQ3_Vax_Dose2_day			01-31, 99	99 for Blank	2	Char
104	FQ3_Vax_Dose2_Text	FQ3_Vax_Dose2_text					300	Char
105	FQ3_Vax_Dose3_name	FQ3_Vax_Dose3_name			1, 2, 3, 4, 5, 6, 98, 99	Pfizer, Moderna, JNJ, AstraZeneca, Novavax, Other, Don't Know, Blank	2	Char
106	FQ3_Vax_Dose3_year	FQ3_Vax_Dose3_year			2020-2022, 9999	9999 for Blank	4	Char
107	FQ3_Vax_Dose3_month	FQ3_Vax_Dose3_month			01-12, 99	99 for Blank	2	Char
108	FQ3_Vax_Dose3_day	FQ3_Vax_Dose3_day			01-31, 99	99 for Blank	2	Char
109	FQ3_Vax_Dose3_Text	FQ3_Vax_Dose3_text					300	Char
110	FQ3_Vax_Dose4_name	FQ3_Vax_Dose4_name			1, 2, 3, 4, 5, 6, 98, 99	Pfizer, Moderna, JNJ, AstraZeneca, Novavax, Other, Don't Know, Blank	2	Char
111	FQ3_Vax_Dose4_year	FQ3_Vax_Dose4_year			2020-2022, 9999	9999 for Blank	4	Char
112	FQ3_Vax_Dose4_month	FQ3_Vax_Dose4_month			01-12, 99	99 for Blank	2	Char
113	FQ3_Vax_Dose4_day	FQ3_Vax_Dose4_day			01-31, 99	99 for Blank	2	Char
114	FQ3_Vax_Dose4_Text	FQ3_Vax_Dose4_text					300	Char
115	FQ3_Vax_Dose5_name	FQ3_Vax_Dose5_name			1, 2, 3, 4, 5, 6, 98, 99	Pfizer, Moderna, JNJ, AstraZeneca, Novavax, Other, Don't Know, Blank	2	Char
116	FQ3_Vax_Dose5_year	FQ3_Vax_Dose5_year			2020-2022, 9999	9999 for Blank	4	Char
117	FQ3_Vax_Dose5_month	FQ3_Vax_Dose5_month			01-12, 99	99 for Blank	2	Char
118	FQ3_Vax_Dose5_day	FQ3_Vax_Dose5_day			01-31, 99	99 for Blank	2	Char
119	FQ3_Vax_Dose5_Text	FQ3_Vax_Dose5_text					300	Char

[truncated: 4 more sheets: Comb_Srvy_FQ4, Proposed_Qtr_Schedule, ARC Sample Manifest, CTS Sample Manifest]
